# Supplementary material for: ﻿Phylogenetic classification of arbuscular mycorrhizal fungi: new species and higher-ranking taxa in Glomeromycota and Mucoromycota (class Endogonomycetes)
Source: MycoKeys. 2024 Aug 9;107:273–325. doi: 10.3897/mycokeys.107.125549 (PMC11336396; doi:10.3897/mycokeys.107.125549)
Supplement: XML Treatment for Diversispora nevadensis [file mycokeys.107.125549-treatment2.xml]

<!DOCTYPE tp:taxon-treatment
  PUBLIC "-//TaxonX//DTD Taxonomic Treatment Publishing DTD v0 20100105//EN" "tax-treatment-NSO.dtd">
<tp:taxon-treatment xmlns:tp="http://www.plazi.org/taxpub"><tp:treatment-meta><kwd-group><label>Taxon classification</label><kwd>
                <named-content content-type="kingdom">Fungi</named-content>
              </kwd><kwd>
                <named-content content-type="order">Diversisporales</named-content>
              </kwd><kwd>
                <named-content content-type="family">Diversisporaceae</named-content>
              </kwd></kwd-group><mixed-citation publication-type="journal"><person-group><name><surname>Tedersoo</surname><given-names>Leho</given-names></name><name><surname>Magurno</surname><given-names>Franco</given-names></name><name><surname>Alkahtani</surname><given-names>Saad</given-names></name><name><surname>Mikryukov</surname><given-names>Vladimir</given-names></name></person-group><article-title>﻿Phylogenetic classification of arbuscular mycorrhizal fungi: new species and higher-ranking taxa in <tp:taxon-name><tp:taxon-name-part taxon-name-part-type="genus" reg="Glomeromycota">Glomeromycota</tp:taxon-name-part></tp:taxon-name> and <tp:taxon-name><tp:taxon-name-part taxon-name-part-type="division">Mucoromycota</tp:taxon-name-part></tp:taxon-name> (class <tp:taxon-name><tp:taxon-name-part taxon-name-part-type="order">Endogonomycetes</tp:taxon-name-part></tp:taxon-name>)</article-title><source>MycoKeys</source><day>09</day><month>08</month><year>2024</year><volume>107</volume><fpage>273</fpage><lpage>325</lpage><pub-id pub-id-type="doi">10.3897/mycokeys.107.125549</pub-id></mixed-citation></tp:treatment-meta><tp:nomenclature><label>﻿</label><tp:taxon-name>
              <object-id xmlns:xlink="http://www.w3.org/1999/xlink" content-type="arpha" xlink:type="simple">64AF15C7-631D-5EF7-B44C-D219A627DB40</object-id>
              <tp:taxon-name-part taxon-name-part-type="genus" reg="Diversispora">Diversispora</tp:taxon-name-part>
              <tp:taxon-name-part taxon-name-part-type="species" reg="nevadensis">nevadensis</tp:taxon-name-part>
              <object-id xmlns:xlink="http://www.w3.org/1999/xlink" content-type="mycobank" xlink:type="simple">853546</object-id>
            </tp:taxon-name><tp:taxon-authority>(Palenz., N.Ferrol, Azcón-Aguilar &amp; Oehl) Tedersoo &amp; Magurno</tp:taxon-authority><tp:taxon-status xmlns:xlink="http://www.w3.org/1999/xlink" xlink:type="simple">comb. nov.</tp:taxon-status><tp:nomenclature-citation-list><tp:nomenclature-citation><tp:taxon-name>
                  <tp:taxon-name-part taxon-name-part-type="genus" reg="Entrophospora">Entrophospora</tp:taxon-name-part>
                  <tp:taxon-name-part taxon-name-part-type="species" reg="nevadensis">nevadensis</tp:taxon-name-part>
                </tp:taxon-name><comment>Palenz., N.Ferrol, Azcón-Aguilar &amp; Oehl, in Palenzuela, Barea, Ferrol &amp; Azcón-Aguilar, Mycologia 102(3): 627 (2010). Basionym.</comment></tp:nomenclature-citation></tp:nomenclature-citation-list></tp:nomenclature><tp:treatment-sec sec-type="description" id="SECID0EFSAG"><title>Description.</title><p>See <xref ref-type="bibr" rid="B64">Palenzuela et al. (2010)</xref>.</p></tp:treatment-sec><tp:treatment-sec sec-type="diagnosis" id="SECID0EPSAG"><title>Diagnosis.</title><p><italic><tp:taxon-name><tp:taxon-name-part taxon-name-part-type="genus" reg="Diversispora">Diversispora</tp:taxon-name-part><tp:taxon-name-part taxon-name-part-type="species" reg="nevadensis">nevadensis</tp:taxon-name-part></tp:taxon-name></italic> differs from other species of the <italic><tp:taxon-name><tp:taxon-name-part taxon-name-part-type="genus" reg="Diversispora">Diversispora</tp:taxon-name-part></tp:taxon-name></italic> by producing entrophosporoid (tricisporoid) spores compared with diversisporoid and acaulosporoid (otosporoid) spores in other species. Glomerospores with inner flexible hyaline wall layers without granular beaded surface and no Melzer reaction. Phylogenetically nested in <italic><tp:taxon-name><tp:taxon-name-part taxon-name-part-type="genus" reg="Diversispora">Diversispora</tp:taxon-name-part></tp:taxon-name></italic> based on the SSU-<abbrev xmlns:xlink="http://www.w3.org/1999/xlink" xlink:title="internal transcribed spacer" id="ABBRID0EOTAG" xlink:type="simple">ITS</abbrev>-LSU phylogram (Fig. <xref ref-type="fig" rid="F1">1</xref>, Suppl. material <xref ref-type="supplementary-material" rid="S1">1</xref>).</p></tp:treatment-sec><tp:treatment-sec sec-type="notes" id="SECID0E1TAG"><title>Notes.</title><p>The new combination invites an amendment of the genus <italic><tp:taxon-name><tp:taxon-name-part taxon-name-part-type="genus" reg="Diversispora">Diversispora</tp:taxon-name-part></tp:taxon-name></italic> to accommodate species with entrophosporoid (tricisporoid) spores.</p></tp:treatment-sec><tp:treatment-sec><!--Section generated to contain objects referenced in tp:taxon-treatment.--><fig id="F1" position="float" orientation="portrait"><object-id xmlns:xlink="http://www.w3.org/1999/xlink" content-type="doi" xlink:type="simple">10.3897/mycokeys.107.125549.figure1</object-id><object-id xmlns:xlink="http://www.w3.org/1999/xlink" content-type="zenodo_dep_id" xlink:type="simple">13293543</object-id><object-id xmlns:xlink="http://www.w3.org/1999/xlink" content-type="arpha" xlink:type="simple">C9BBA903-29CF-5854-A20C-162C4D524ED0</object-id><label>Figure 1.</label><caption><p>Phylogenetic position of genera and genus-level groups of <tp:taxon-name><tp:taxon-name-part taxon-name-part-type="genus" reg="Glomeromycota">Glomeromycota</tp:taxon-name-part></tp:taxon-name> based on Maximum Likelihood analysis of SSU-<abbrev xmlns:xlink="http://www.w3.org/1999/xlink" xlink:title="internal transcribed spacer" id="ABBRID0EVCAG" xlink:type="simple">ITS</abbrev>-LSU sequences. The clades are collapsed, with the number of sequences included in parentheses. Question marks above branches indicate low ultra-rapid bootstrap support (&lt; 95). Orders are highlighted in different colours. For the genus <italic><tp:taxon-name><tp:taxon-name-part taxon-name-part-type="genus" reg="Entrophospora">Entrophospora</tp:taxon-name-part></tp:taxon-name></italic>, the so-called S-type reads (<xref ref-type="bibr" rid="B99">VanKuren et al. 2013</xref>) were included for comparison. The uncollapsed phylogram is given in Suppl. material <xref ref-type="supplementary-material" rid="S1">1</xref>.</p></caption><graphic xmlns:xlink="http://www.w3.org/1999/xlink" xlink:href="mycokeys-107-273-g001.jpg" position="float" orientation="portrait" xlink:type="simple" id="oo_1111388.jpg"><uri content-type="original_file" xlink:type="simple">https://binary.pensoft.net/fig/1111388</uri></graphic></fig><supplementary-material xmlns:xlink="http://www.w3.org/1999/xlink" id="S1" position="float" orientation="portrait" xlink:type="simple"><object-id content-type="doi" xlink:type="simple">10.3897/mycokeys.107.125549.suppl1</object-id><object-id content-type="zenodo_dep_id" xlink:type="simple">13293577</object-id><object-id content-type="arpha" xlink:type="simple">6181F50C-AE95-5A4B-9D95-1D588BF20CED</object-id><label>Supplementary material 1</label><caption><p>Maximum Likelihood phylogram indicating phylogenetic relationships amongst <italic><tp:taxon-name><tp:taxon-name-part taxon-name-part-type="genus" reg="Glomeromycota">Glomeromycota</tp:taxon-name-part></tp:taxon-name></italic> based on SSU-<abbrev xlink:title="internal transcribed spacer" id="ABBRID0EOCEM" xlink:type="simple">ITS</abbrev>-LSU sequences</p></caption><statement content-type="dataType"><label>Data type</label><p>pdf</p></statement><media xlink:href="mycokeys-107-273-s001.pdf" mimetype="application" mime-subtype="pdf" position="float" orientation="portrait" xlink:type="simple" id="oo_1111405.pdf"><uri content-type="original_file" xlink:type="simple">https://binary.pensoft.net/file/1111405</uri></media><permissions><license xlink:type="simple"><license-p>This dataset is made available under the Open Database License (http://opendatacommons.org/licenses/odbl/1.0/). The Open Database License (ODbL) is a license agreement intended to allow users to freely share, modify, and use this Dataset while maintaining this same freedom for others, provided that the original source and author(s) are credited.</license-p></license></permissions><attrib specific-use="authors">Leho Tedersoo, Franco Magurno, Saad Alkahtani, Vladimir Mikryukov</attrib></supplementary-material></tp:treatment-sec><ref-list><ref id="B64"><mixed-citation xmlns:xlink="http://www.w3.org/1999/xlink" xlink:type="simple"><person-group><name name-style="western"><surname>Palenzuela</surname><given-names>J</given-names></name><name name-style="western"><surname>Barea</surname><given-names>JM</given-names></name><name name-style="western"><surname>Ferrol</surname><given-names>N</given-names></name><name name-style="western"><surname>Azcón-Aguilar</surname><given-names>C</given-names></name><name name-style="western"><surname>Oehl</surname><given-names>F</given-names></name></person-group> (<year>2010</year>) <article-title><italic><tp:taxon-name><tp:taxon-name-part taxon-name-part-type="genus">Entrophospora</tp:taxon-name-part><tp:taxon-name-part taxon-name-part-type="species">nevadensis</tp:taxon-name-part></tp:taxon-name></italic>, a new arbuscular mycorrhizal fungus from Sierra Nevada National Park (southeastern Spain).</article-title><source>Mycologia</source><volume>102</volume>(<issue>3</issue>): <fpage>624</fpage>–<lpage>632</lpage>. <ext-link xlink:href="10.3852/09-145" ext-link-type="doi" xlink:type="simple">https://doi.org/10.3852/09-145</ext-link></mixed-citation></ref><ref id="B99"><mixed-citation xmlns:xlink="http://www.w3.org/1999/xlink" xlink:type="simple"><person-group><name name-style="western"><surname>VanKuren</surname><given-names>NW</given-names></name><name name-style="western"><surname>den Bakker</surname><given-names>HC</given-names></name><name name-style="western"><surname>Morton</surname><given-names>JB</given-names></name><name name-style="western"><surname>Pawlowska</surname><given-names>TE</given-names></name></person-group> (<year>2013</year>) <article-title>Ribosomal RNA gene diversity, effective population size, and evolutionary longevity in asexual <tp:taxon-name><tp:taxon-name-part taxon-name-part-type="genus">Glomeromycota</tp:taxon-name-part></tp:taxon-name>.</article-title><source>Evolution</source><volume>67</volume>(<issue>1</issue>): <fpage>207</fpage>–<lpage>224</lpage>. <ext-link xlink:href="10.1111/j.1558-5646.2012.01747.x" ext-link-type="doi" xlink:type="simple">https://doi.org/10.1111/j.1558-5646.2012.01747.x</ext-link></mixed-citation></ref></ref-list></tp:taxon-treatment>
