# Supplementary material for: ﻿Phylogenetic classification of arbuscular mycorrhizal fungi: new species and higher-ranking taxa in Glomeromycota and Mucoromycota (class Endogonomycetes)
Source: MycoKeys. 2024 Aug 9;107:273–325. doi: 10.3897/mycokeys.107.125549 (PMC11336396; doi:10.3897/mycokeys.107.125549)
Supplement: XML Treatment for Viscospora deserticola [file mycokeys.107.125549-treatment6.xml]

<!DOCTYPE tp:taxon-treatment
  PUBLIC "-//TaxonX//DTD Taxonomic Treatment Publishing DTD v0 20100105//EN" "tax-treatment-NSO.dtd">
<tp:taxon-treatment xmlns:tp="http://www.plazi.org/taxpub"><tp:treatment-meta><kwd-group><label>Taxon classification</label><kwd>
                <named-content content-type="kingdom">Fungi</named-content>
              </kwd><kwd>
                <named-content content-type="order">Glomerales</named-content>
              </kwd><kwd>
                <named-content content-type="family">Glomeraceae</named-content>
              </kwd></kwd-group><mixed-citation publication-type="journal"><person-group><name><surname>Tedersoo</surname><given-names>Leho</given-names></name><name><surname>Magurno</surname><given-names>Franco</given-names></name><name><surname>Alkahtani</surname><given-names>Saad</given-names></name><name><surname>Mikryukov</surname><given-names>Vladimir</given-names></name></person-group><article-title>﻿Phylogenetic classification of arbuscular mycorrhizal fungi: new species and higher-ranking taxa in <tp:taxon-name><tp:taxon-name-part taxon-name-part-type="genus" reg="Glomeromycota">Glomeromycota</tp:taxon-name-part></tp:taxon-name> and <tp:taxon-name><tp:taxon-name-part taxon-name-part-type="division">Mucoromycota</tp:taxon-name-part></tp:taxon-name> (class <tp:taxon-name><tp:taxon-name-part taxon-name-part-type="order">Endogonomycetes</tp:taxon-name-part></tp:taxon-name>)</article-title><source>MycoKeys</source><day>09</day><month>08</month><year>2024</year><volume>107</volume><fpage>273</fpage><lpage>325</lpage><pub-id pub-id-type="doi">10.3897/mycokeys.107.125549</pub-id></mixed-citation></tp:treatment-meta><tp:nomenclature><label>﻿</label><tp:taxon-name>
              <object-id xmlns:xlink="http://www.w3.org/1999/xlink" content-type="arpha" xlink:type="simple">40E147F5-E4AD-5218-9307-DE6B082407FB</object-id>
              <tp:taxon-name-part taxon-name-part-type="genus" reg="Viscospora">Viscospora</tp:taxon-name-part>
              <tp:taxon-name-part taxon-name-part-type="species" reg="deserticola">deserticola</tp:taxon-name-part>
              <object-id xmlns:xlink="http://www.w3.org/1999/xlink" content-type="mycobank" xlink:type="simple">853549</object-id>
            </tp:taxon-name><tp:taxon-authority>(Trappe, Bloss &amp; J.A.Menge) Tedersoo &amp; Magurno</tp:taxon-authority><tp:taxon-status xmlns:xlink="http://www.w3.org/1999/xlink" xlink:type="simple">comb. nov.</tp:taxon-status><tp:nomenclature-citation-list><tp:nomenclature-citation><tp:taxon-name>
                  <tp:taxon-name-part taxon-name-part-type="genus" reg="Glomus">Glomus</tp:taxon-name-part>
                  <tp:taxon-name-part taxon-name-part-type="species" reg="deserticola">deserticola</tp:taxon-name-part>
                </tp:taxon-name><comment>Trappe, Bloss &amp; J.A.Menge, Mycotaxon 20 (1): 123 (1984). Basionym.</comment></tp:nomenclature-citation><tp:nomenclature-citation><tp:taxon-name>
                  <tp:taxon-name-part taxon-name-part-type="genus" reg="Blaszkowskia">Blaszkowskia</tp:taxon-name-part>
                  <tp:taxon-name-part taxon-name-part-type="species" reg="deserticola">deserticola</tp:taxon-name-part>
                </tp:taxon-name><comment>(Trappe, Bloss &amp; J.A.Menge) Oehl &amp; G.A.Silva, Mycol. Progr. 22 (11, no. 74): 5 (2023). Synonym.</comment></tp:nomenclature-citation></tp:nomenclature-citation-list></tp:nomenclature><tp:treatment-sec sec-type="description" id="SECID0ECCBG"><title>Description.</title><p>See <xref ref-type="bibr" rid="B95">Trappe et al. (1984)</xref>.</p></tp:treatment-sec><tp:treatment-sec sec-type="diagnosis" id="SECID0EMCBG"><title>Diagnosis.</title><p>Subtending hyphae pigmented over long distances (&gt;100 μm) unlike in other species of <italic><tp:taxon-name><tp:taxon-name-part taxon-name-part-type="genus" reg="Viscospora">Viscospora</tp:taxon-name-part></tp:taxon-name></italic> and <italic><tp:taxon-name><tp:taxon-name-part taxon-name-part-type="genus" reg="Septoglomus">Septoglomus</tp:taxon-name-part></tp:taxon-name></italic>. Differs from other species of <italic><tp:taxon-name><tp:taxon-name-part taxon-name-part-type="genus" reg="Viscospora">Viscospora</tp:taxon-name-part></tp:taxon-name></italic> by spore colour (<xref ref-type="bibr" rid="B17">da Silva et al. 2023</xref>).</p></tp:treatment-sec><tp:treatment-sec sec-type="notes" id="SECID0ELDBG"><title>Notes.</title><p>Transferred from <italic><tp:taxon-name><tp:taxon-name-part taxon-name-part-type="genus" reg="Blaszkowskia">Blaszkowskia</tp:taxon-name-part></tp:taxon-name></italic> to <italic><tp:taxon-name><tp:taxon-name-part taxon-name-part-type="genus" reg="Viscospora">Viscospora</tp:taxon-name-part></tp:taxon-name></italic> because of phylogenetic nestedness within <italic><tp:taxon-name><tp:taxon-name-part taxon-name-part-type="genus" reg="Viscospora">Viscospora</tp:taxon-name-part></tp:taxon-name></italic> and recognition as a separate genus would render <italic><tp:taxon-name><tp:taxon-name-part taxon-name-part-type="genus" reg="Viscospora">Viscospora</tp:taxon-name-part></tp:taxon-name></italic> paraphyletic and leave many orphan taxa in the <italic><tp:taxon-name><tp:taxon-name-part taxon-name-part-type="genus" reg="Septoglomus">Septoglomus</tp:taxon-name-part></tp:taxon-name></italic>-<italic><tp:taxon-name><tp:taxon-name-part taxon-name-part-type="genus" reg="Viscospora">Viscospora</tp:taxon-name-part></tp:taxon-name></italic> clade (Suppl. material <xref ref-type="supplementary-material" rid="S1">1</xref>; <xref ref-type="bibr" rid="B17">da Silva et al. (2023)</xref>).</p></tp:treatment-sec><tp:treatment-sec><!--Section generated to contain objects referenced in tp:taxon-treatment.--><supplementary-material xmlns:xlink="http://www.w3.org/1999/xlink" id="S1" position="float" orientation="portrait" xlink:type="simple"><object-id content-type="doi" xlink:type="simple">10.3897/mycokeys.107.125549.suppl1</object-id><object-id content-type="zenodo_dep_id" xlink:type="simple">13293577</object-id><object-id content-type="arpha" xlink:type="simple">6181F50C-AE95-5A4B-9D95-1D588BF20CED</object-id><label>Supplementary material 1</label><caption><p>Maximum Likelihood phylogram indicating phylogenetic relationships amongst <italic><tp:taxon-name><tp:taxon-name-part taxon-name-part-type="genus" reg="Glomeromycota">Glomeromycota</tp:taxon-name-part></tp:taxon-name></italic> based on SSU-<abbrev xlink:title="internal transcribed spacer" id="ABBRID0EOCEM" xlink:type="simple">ITS</abbrev>-LSU sequences</p></caption><statement content-type="dataType"><label>Data type</label><p>pdf</p></statement><media xlink:href="mycokeys-107-273-s001.pdf" mimetype="application" mime-subtype="pdf" position="float" orientation="portrait" xlink:type="simple" id="oo_1111405.pdf"><uri content-type="original_file" xlink:type="simple">https://binary.pensoft.net/file/1111405</uri></media><permissions><license xlink:type="simple"><license-p>This dataset is made available under the Open Database License (http://opendatacommons.org/licenses/odbl/1.0/). The Open Database License (ODbL) is a license agreement intended to allow users to freely share, modify, and use this Dataset while maintaining this same freedom for others, provided that the original source and author(s) are credited.</license-p></license></permissions><attrib specific-use="authors">Leho Tedersoo, Franco Magurno, Saad Alkahtani, Vladimir Mikryukov</attrib></supplementary-material></tp:treatment-sec><ref-list><ref id="B95"><mixed-citation xmlns:xlink="http://www.w3.org/1999/xlink" xlink:type="simple"><person-group><name name-style="western"><surname>Trappe</surname><given-names>JM</given-names></name><name name-style="western"><surname>Bloss</surname><given-names>HE</given-names></name><name name-style="western"><surname>Menge</surname><given-names>JA</given-names></name></person-group> (<year>1984</year>) <article-title><italic><tp:taxon-name><tp:taxon-name-part taxon-name-part-type="genus">Glomus</tp:taxon-name-part><tp:taxon-name-part taxon-name-part-type="species">deserticola</tp:taxon-name-part></tp:taxon-name></italic> sp.nov.</article-title><source>Mycotaxon</source><volume>20</volume>: <fpage>123</fpage>–<lpage>127</lpage>.</mixed-citation></ref><ref id="B17"><mixed-citation xmlns:xlink="http://www.w3.org/1999/xlink" xlink:type="simple"><person-group><name name-style="western"><surname>da Silva</surname><given-names>GA</given-names></name><name name-style="western"><surname>Corazon-Guivin</surname><given-names>MA</given-names></name><name name-style="western"><surname>de Assis</surname><given-names>DM</given-names></name><name name-style="western"><surname>Oehl</surname><given-names>F</given-names></name></person-group> (<year>2023</year>) <italic><tp:taxon-name><tp:taxon-name-part taxon-name-part-type="genus">Blaszkowskia</tp:taxon-name-part></tp:taxon-name></italic>, a new genus in <tp:taxon-name><tp:taxon-name-part taxon-name-part-type="family">Glomeraceae</tp:taxon-name-part></tp:taxon-name>. Mycological Progress 22(11): 74. <ext-link xlink:href="10.1007/s11557-023-01919-z" ext-link-type="doi" xlink:type="simple">https://doi.org/10.1007/s11557-023-01919-z</ext-link></mixed-citation></ref></ref-list></tp:taxon-treatment>
