# Supplementary material for: ﻿Phylogenetic classification of arbuscular mycorrhizal fungi: new species and higher-ranking taxa in Glomeromycota and Mucoromycota (class Endogonomycetes)
Source: MycoKeys. 2024 Aug 9;107:273–325. doi: 10.3897/mycokeys.107.125549 (PMC11336396; doi:10.3897/mycokeys.107.125549)
Supplement: XML Treatment for Pseudoentrophospora [file mycokeys.107.125549-treatment10.xml]

<!DOCTYPE tp:taxon-treatment
  PUBLIC "-//TaxonX//DTD Taxonomic Treatment Publishing DTD v0 20100105//EN" "tax-treatment-NSO.dtd">
<tp:taxon-treatment xmlns:tp="http://www.plazi.org/taxpub"><tp:treatment-meta><kwd-group><label>Taxon classification</label><kwd>
                <named-content content-type="kingdom">Fungi</named-content>
              </kwd><kwd>
                <named-content content-type="order">Entrophosporales</named-content>
              </kwd><kwd>
                <named-content content-type="family">﻿Pseudoentrophosporaceae</named-content>
              </kwd></kwd-group><mixed-citation publication-type="journal"><person-group><name><surname>Tedersoo</surname><given-names>Leho</given-names></name><name><surname>Magurno</surname><given-names>Franco</given-names></name><name><surname>Alkahtani</surname><given-names>Saad</given-names></name><name><surname>Mikryukov</surname><given-names>Vladimir</given-names></name></person-group><article-title>﻿Phylogenetic classification of arbuscular mycorrhizal fungi: new species and higher-ranking taxa in <tp:taxon-name><tp:taxon-name-part taxon-name-part-type="genus" reg="Glomeromycota">Glomeromycota</tp:taxon-name-part></tp:taxon-name> and <tp:taxon-name><tp:taxon-name-part taxon-name-part-type="division">Mucoromycota</tp:taxon-name-part></tp:taxon-name> (class <tp:taxon-name><tp:taxon-name-part taxon-name-part-type="order">Endogonomycetes</tp:taxon-name-part></tp:taxon-name>)</article-title><source>MycoKeys</source><day>09</day><month>08</month><year>2024</year><volume>107</volume><fpage>273</fpage><lpage>325</lpage><pub-id pub-id-type="doi">10.3897/mycokeys.107.125549</pub-id></mixed-citation></tp:treatment-meta><tp:nomenclature><label>﻿</label><tp:taxon-name>
              <object-id xmlns:xlink="http://www.w3.org/1999/xlink" content-type="arpha" xlink:type="simple">799AECC1-5536-50BB-8D37-1A618B2DA4F8</object-id>
              <tp:taxon-name-part taxon-name-part-type="genus" reg="Pseudoentrophospora">Pseudoentrophospora</tp:taxon-name-part>
              <object-id xmlns:xlink="http://www.w3.org/1999/xlink" content-type="mycobank" xlink:type="simple">853565</object-id>
            </tp:taxon-name><tp:taxon-authority>Tedersoo &amp; Magurno</tp:taxon-authority><tp:taxon-status xmlns:xlink="http://www.w3.org/1999/xlink" xlink:type="simple">gen. nov.</tp:taxon-status></tp:nomenclature><tp:treatment-sec sec-type="type species" id="SECID0EMQBG"><title>Type species.</title><p><italic><tp:taxon-name><tp:taxon-name-part taxon-name-part-type="genus" reg="Pseudoentrophospora">Pseudoentrophospora</tp:taxon-name-part><tp:taxon-name-part taxon-name-part-type="species" reg="kesseensis">kesseensis</tp:taxon-name-part></tp:taxon-name></italic> Tedersoo &amp; Magurno.</p></tp:treatment-sec><tp:treatment-sec sec-type="description" id="SECID0E4QBG"><title>Description.</title><p>Covers the monophyletic group in <tp:taxon-name><tp:taxon-name-part taxon-name-part-type="family">Pseudoentrophosporaceae</tp:taxon-name-part></tp:taxon-name> (Fig. <xref ref-type="fig" rid="F1">1</xref>). Phylogenetically delimited as the least inclusive clade covering sequence accessions EUK1631429, EUK1105140 and EUK0135500 (Suppl. material <xref ref-type="supplementary-material" rid="S1">1</xref>).</p></tp:treatment-sec><tp:treatment-sec sec-type="notes" id="SECID0EQRBG"><title>Notes.</title><p>Recognised based on <abbrev xmlns:xlink="http://www.w3.org/1999/xlink" xlink:title="environmental DNA" id="ABBRID0EWRBG" xlink:type="simple">eDNA</abbrev> sequences only. There are potentially 3–6 species in <italic><tp:taxon-name><tp:taxon-name-part taxon-name-part-type="genus" reg="Pseudoentrophospora">Pseudoentrophospora</tp:taxon-name-part></tp:taxon-name></italic> based on <abbrev xmlns:xlink="http://www.w3.org/1999/xlink" xlink:title="internal transcribed spacer" id="ABBRID0EBSBG" xlink:type="simple">ITS</abbrev> sequences, some of which are represented by sequences EUK1105140 (tropical rainforest soil in El Yunque, Puerto Rico, <named-content xmlns:xlink="http://www.w3.org/1999/xlink" content-type="dwc:verbatimCoordinates" xlink:type="simple"><named-content content-type="geo-json" specific-use="{&#34;type&#34;:&#34;Point&#34;,&#34;coordinates&#34;:[65.780000,18.290000]}" id="NCID0EISBG" xlink:type="simple">18.29°N, -65.78°E</named-content></named-content>); EUK1010525 (<abbrev xmlns:xlink="http://www.w3.org/1999/xlink" xlink:title="Global Soil Mycobiome consortium" id="ABBRID0ENSBG" xlink:type="simple">GSMc</abbrev> plot S056, tropical rainforest soil in Pegaima Mountains, Guyana, <named-content xmlns:xlink="http://www.w3.org/1999/xlink" content-type="dwc:verbatimCoordinates" xlink:type="simple"><named-content content-type="geo-json" specific-use="{&#34;type&#34;:&#34;Point&#34;,&#34;coordinates&#34;:[60.088250,5.435670]}" id="NCID0EUSBG" xlink:type="simple">5.43567°N, -60.08825°E</named-content></named-content>); and EUK0133825 (flooded grassland soil in Dijle, Belgium, <named-content xmlns:xlink="http://www.w3.org/1999/xlink" content-type="dwc:verbatimCoordinates" xlink:type="simple"><named-content content-type="geo-json" specific-use="{&#34;type&#34;:&#34;Point&#34;,&#34;coordinates&#34;:[4.650000,5.830000]}" id="NCID0E3SBG" xlink:type="simple">5.83°N, 4.65°E</named-content></named-content>).</p></tp:treatment-sec><tp:treatment-sec><!--Section generated to contain objects referenced in tp:taxon-treatment.--><fig id="F1" position="float" orientation="portrait"><object-id xmlns:xlink="http://www.w3.org/1999/xlink" content-type="doi" xlink:type="simple">10.3897/mycokeys.107.125549.figure1</object-id><object-id xmlns:xlink="http://www.w3.org/1999/xlink" content-type="zenodo_dep_id" xlink:type="simple">13293543</object-id><object-id xmlns:xlink="http://www.w3.org/1999/xlink" content-type="arpha" xlink:type="simple">C9BBA903-29CF-5854-A20C-162C4D524ED0</object-id><label>Figure 1.</label><caption><p>Phylogenetic position of genera and genus-level groups of <tp:taxon-name><tp:taxon-name-part taxon-name-part-type="genus" reg="Glomeromycota">Glomeromycota</tp:taxon-name-part></tp:taxon-name> based on Maximum Likelihood analysis of SSU-<abbrev xmlns:xlink="http://www.w3.org/1999/xlink" xlink:title="internal transcribed spacer" id="ABBRID0EVCAG" xlink:type="simple">ITS</abbrev>-LSU sequences. The clades are collapsed, with the number of sequences included in parentheses. Question marks above branches indicate low ultra-rapid bootstrap support (&lt; 95). Orders are highlighted in different colours. For the genus <italic><tp:taxon-name><tp:taxon-name-part taxon-name-part-type="genus" reg="Entrophospora">Entrophospora</tp:taxon-name-part></tp:taxon-name></italic>, the so-called S-type reads (<xref ref-type="bibr" rid="B99">VanKuren et al. 2013</xref>) were included for comparison. The uncollapsed phylogram is given in Suppl. material <xref ref-type="supplementary-material" rid="S1">1</xref>.</p></caption><graphic xmlns:xlink="http://www.w3.org/1999/xlink" xlink:href="mycokeys-107-273-g001.jpg" position="float" orientation="portrait" xlink:type="simple" id="oo_1111388.jpg"><uri content-type="original_file" xlink:type="simple">https://binary.pensoft.net/fig/1111388</uri></graphic></fig><supplementary-material xmlns:xlink="http://www.w3.org/1999/xlink" id="S1" position="float" orientation="portrait" xlink:type="simple"><object-id content-type="doi" xlink:type="simple">10.3897/mycokeys.107.125549.suppl1</object-id><object-id content-type="zenodo_dep_id" xlink:type="simple">13293577</object-id><object-id content-type="arpha" xlink:type="simple">6181F50C-AE95-5A4B-9D95-1D588BF20CED</object-id><label>Supplementary material 1</label><caption><p>Maximum Likelihood phylogram indicating phylogenetic relationships amongst <italic><tp:taxon-name><tp:taxon-name-part taxon-name-part-type="genus" reg="Glomeromycota">Glomeromycota</tp:taxon-name-part></tp:taxon-name></italic> based on SSU-<abbrev xlink:title="internal transcribed spacer" id="ABBRID0EOCEM" xlink:type="simple">ITS</abbrev>-LSU sequences</p></caption><statement content-type="dataType"><label>Data type</label><p>pdf</p></statement><media xlink:href="mycokeys-107-273-s001.pdf" mimetype="application" mime-subtype="pdf" position="float" orientation="portrait" xlink:type="simple" id="oo_1111405.pdf"><uri content-type="original_file" xlink:type="simple">https://binary.pensoft.net/file/1111405</uri></media><permissions><license xlink:type="simple"><license-p>This dataset is made available under the Open Database License (http://opendatacommons.org/licenses/odbl/1.0/). The Open Database License (ODbL) is a license agreement intended to allow users to freely share, modify, and use this Dataset while maintaining this same freedom for others, provided that the original source and author(s) are credited.</license-p></license></permissions><attrib specific-use="authors">Leho Tedersoo, Franco Magurno, Saad Alkahtani, Vladimir Mikryukov</attrib></supplementary-material></tp:treatment-sec><ref-list><ref id="B99"><mixed-citation xmlns:xlink="http://www.w3.org/1999/xlink" xlink:type="simple"><person-group><name name-style="western"><surname>VanKuren</surname><given-names>NW</given-names></name><name name-style="western"><surname>den Bakker</surname><given-names>HC</given-names></name><name name-style="western"><surname>Morton</surname><given-names>JB</given-names></name><name name-style="western"><surname>Pawlowska</surname><given-names>TE</given-names></name></person-group> (<year>2013</year>) <article-title>Ribosomal RNA gene diversity, effective population size, and evolutionary longevity in asexual <tp:taxon-name><tp:taxon-name-part taxon-name-part-type="genus">Glomeromycota</tp:taxon-name-part></tp:taxon-name>.</article-title><source>Evolution</source><volume>67</volume>(<issue>1</issue>): <fpage>207</fpage>–<lpage>224</lpage>. <ext-link xlink:href="10.1111/j.1558-5646.2012.01747.x" ext-link-type="doi" xlink:type="simple">https://doi.org/10.1111/j.1558-5646.2012.01747.x</ext-link></mixed-citation></ref></ref-list></tp:taxon-treatment>
