# Supplementary material for: ﻿Phylogenetic classification of arbuscular mycorrhizal fungi: new species and higher-ranking taxa in Glomeromycota and Mucoromycota (class Endogonomycetes)
Source: MycoKeys. 2024 Aug 9;107:273–325. doi: 10.3897/mycokeys.107.125549 (PMC11336396; doi:10.3897/mycokeys.107.125549)
Supplement: XML Treatment for Pseudoentrophospora kesseensis [file mycokeys.107.125549-treatment11.xml]

<!DOCTYPE tp:taxon-treatment
  PUBLIC "-//TaxonX//DTD Taxonomic Treatment Publishing DTD v0 20100105//EN" "tax-treatment-NSO.dtd">
<tp:taxon-treatment xmlns:tp="http://www.plazi.org/taxpub"><tp:treatment-meta><kwd-group><label>Taxon classification</label><kwd>
                <named-content content-type="kingdom">Fungi</named-content>
              </kwd><kwd>
                <named-content content-type="order">Entrophosporales</named-content>
              </kwd><kwd>
                <named-content content-type="family">﻿Pseudoentrophosporaceae</named-content>
              </kwd></kwd-group><mixed-citation publication-type="journal"><person-group><name><surname>Tedersoo</surname><given-names>Leho</given-names></name><name><surname>Magurno</surname><given-names>Franco</given-names></name><name><surname>Alkahtani</surname><given-names>Saad</given-names></name><name><surname>Mikryukov</surname><given-names>Vladimir</given-names></name></person-group><article-title>﻿Phylogenetic classification of arbuscular mycorrhizal fungi: new species and higher-ranking taxa in <tp:taxon-name><tp:taxon-name-part taxon-name-part-type="genus" reg="Glomeromycota">Glomeromycota</tp:taxon-name-part></tp:taxon-name> and <tp:taxon-name><tp:taxon-name-part taxon-name-part-type="division">Mucoromycota</tp:taxon-name-part></tp:taxon-name> (class <tp:taxon-name><tp:taxon-name-part taxon-name-part-type="order">Endogonomycetes</tp:taxon-name-part></tp:taxon-name>)</article-title><source>MycoKeys</source><day>09</day><month>08</month><year>2024</year><volume>107</volume><fpage>273</fpage><lpage>325</lpage><pub-id pub-id-type="doi">10.3897/mycokeys.107.125549</pub-id></mixed-citation></tp:treatment-meta><tp:nomenclature><label>﻿</label><tp:taxon-name>
              <object-id xmlns:xlink="http://www.w3.org/1999/xlink" content-type="arpha" xlink:type="simple">3EF89F07-3237-56C3-AB4B-37AEDC4F9360</object-id>
              <tp:taxon-name-part taxon-name-part-type="genus" reg="Pseudoentrophospora">Pseudoentrophospora</tp:taxon-name-part>
              <tp:taxon-name-part taxon-name-part-type="species" reg="kesseensis">kesseensis</tp:taxon-name-part>
              <object-id xmlns:xlink="http://www.w3.org/1999/xlink" content-type="mycobank" xlink:type="simple">853566</object-id>
            </tp:taxon-name><tp:taxon-authority>Tedersoo &amp; Magurno</tp:taxon-authority><tp:taxon-status xmlns:xlink="http://www.w3.org/1999/xlink" xlink:type="simple">sp. nov.</tp:taxon-status></tp:nomenclature><tp:treatment-sec sec-type="diagnosis" id="SECID0EEUBG"><title>Diagnosis.</title><p>Differs from other species of <italic><tp:taxon-name><tp:taxon-name-part taxon-name-part-type="genus" reg="Pseudoentrophospora">Pseudoentrophospora</tp:taxon-name-part></tp:taxon-name></italic> and <italic><tp:taxon-name><tp:taxon-name-part taxon-name-part-type="genus" reg="Entrophospora">Entrophospora</tp:taxon-name-part></tp:taxon-name></italic> based on the <abbrev xmlns:xlink="http://www.w3.org/1999/xlink" xlink:title="internal transcribed spacer" id="ABBRID0EYUBG" xlink:type="simple">ITS</abbrev> region (ITS2 positions 127–146 gaaccgcaaattacgcatta, one mismatch allowed) and LSU (positions 486–515 gaacaggtcaacatcaattcttattgccat, one mismatch allowed) as indicated in Fig. <xref ref-type="fig" rid="F3">3</xref>.</p><fig id="F3" position="float" orientation="portrait"><object-id xmlns:xlink="http://www.w3.org/1999/xlink" content-type="doi" xlink:type="simple">10.3897/mycokeys.107.125549.figure3</object-id><object-id xmlns:xlink="http://www.w3.org/1999/xlink" content-type="zenodo_dep_id" xlink:type="simple">13293563</object-id><object-id xmlns:xlink="http://www.w3.org/1999/xlink" content-type="arpha" xlink:type="simple">551B41D5-BC3C-501A-BA3E-ADD0A7C86B2C</object-id><label>Figure 3.</label><caption><p>Diagnostic barcodes for <italic><tp:taxon-name><tp:taxon-name-part taxon-name-part-type="genus" reg="Pseudoentrophospora">Pseudoentrophospora</tp:taxon-name-part><tp:taxon-name-part taxon-name-part-type="species" reg="kesseensis">kesseensis</tp:taxon-name-part></tp:taxon-name></italic> relative to closely-related taxa in ITS2 and LSU.</p></caption><graphic xmlns:xlink="http://www.w3.org/1999/xlink" xlink:href="mycokeys-107-273-g003.jpg" position="float" orientation="portrait" xlink:type="simple" id="oo_1111390.jpg"><uri content-type="original_file" xlink:type="simple">https://binary.pensoft.net/fig/1111390</uri></graphic></fig></tp:treatment-sec><tp:treatment-sec sec-type="material" id="SECID0EYVBG"><title>Type.</title><p>Soil <abbrev xmlns:xlink="http://www.w3.org/1999/xlink" xlink:title="environmental DNA" id="ABBRID0E5VBG" xlink:type="simple">eDNA</abbrev> sample TUE101916 (<bold><italic>holotype</italic></bold>); <abbrev xmlns:xlink="http://www.w3.org/1999/xlink" xlink:title="environmental DNA" id="ABBRID0EFWBG" xlink:type="simple">eDNA</abbrev> sequence EUK1631429 (<bold><italic>lectotype</italic></bold>); <abbrev xmlns:xlink="http://www.w3.org/1999/xlink" xlink:title="Global Soil Mycobiome consortium" id="ABBRID0EMWBG" xlink:type="simple">GSMc</abbrev> plot G4940, coppiced <italic><tp:taxon-name><tp:taxon-name-part taxon-name-part-type="genus" reg="Juniperus">Juniperus</tp:taxon-name-part></tp:taxon-name></italic>-<italic><tp:taxon-name><tp:taxon-name-part taxon-name-part-type="genus" reg="Acer">Acer</tp:taxon-name-part></tp:taxon-name></italic> woodland (soil sample TUE001916) in Kesse Island, Estonia, <named-content xmlns:xlink="http://www.w3.org/1999/xlink" content-type="dwc:verbatimCoordinates" xlink:type="simple"><named-content content-type="geo-json" specific-use="{&#34;type&#34;:&#34;Point&#34;,&#34;coordinates&#34;:[23.439380,58.634430]}" id="NCID0EBXBG" xlink:type="simple">58.63443°N, 23.43938°E</named-content></named-content>.</p></tp:treatment-sec><tp:treatment-sec sec-type="description" id="SECID0EGXBG"><title>Description.</title><p>Other <abbrev xmlns:xlink="http://www.w3.org/1999/xlink" xlink:title="environmental DNA" id="ABBRID0EMXBG" xlink:type="simple">eDNA</abbrev> sequences EUK1636430–EUK1636432 from the type locality.</p></tp:treatment-sec><tp:treatment-sec sec-type="etymology" id="SECID0EQXBG"><title>Etymology.</title><p><italic>pseudo</italic> (Greek) = false; <italic>Entrophospora</italic> (Latin) refers to a related fungal genus; and <italic>kesseensis</italic> (Latin) indicates locality of the type species. The name depicts phylogenetic relatedness to <italic>Entrophosphora</italic> and the only locality where the type species has been recorded.</p></tp:treatment-sec><tp:treatment-sec sec-type="notes" id="SECID0EQYBG"><title>Notes.</title><p>Found from a single site, with <abbrev xmlns:xlink="http://www.w3.org/1999/xlink" xlink:title="internal transcribed spacer" id="ABBRID0EWYBG" xlink:type="simple">ITS</abbrev> and LSU sequences differing up to 0.5% and 1%, respectively. The ITS1 subregion harbours only 58 bases, being amongst the shortest across fungi (excl. microsporidians).</p></tp:treatment-sec></tp:taxon-treatment>
