# Supplementary material for: ﻿Phylogenetic classification of arbuscular mycorrhizal fungi: new species and higher-ranking taxa in Glomeromycota and Mucoromycota (class Endogonomycetes)
Source: MycoKeys. 2024 Aug 9;107:273–325. doi: 10.3897/mycokeys.107.125549 (PMC11336396; doi:10.3897/mycokeys.107.125549)
Supplement: XML Treatment for Endogonomycetes [file mycokeys.107.125549-treatment12.xml]

<!DOCTYPE tp:taxon-treatment
  PUBLIC "-//TaxonX//DTD Taxonomic Treatment Publishing DTD v0 20100105//EN" "tax-treatment-NSO.dtd">
<tp:taxon-treatment xmlns:tp="http://www.plazi.org/taxpub"><tp:treatment-meta><kwd-group><label>Taxon classification</label><kwd>
                <named-content content-type="kingdom">Fungi</named-content>
              </kwd><kwd>
                <named-content content-type="order">Endogonomycetes</named-content>
              </kwd></kwd-group><mixed-citation publication-type="journal"><person-group><name><surname>Tedersoo</surname><given-names>Leho</given-names></name><name><surname>Magurno</surname><given-names>Franco</given-names></name><name><surname>Alkahtani</surname><given-names>Saad</given-names></name><name><surname>Mikryukov</surname><given-names>Vladimir</given-names></name></person-group><article-title>﻿Phylogenetic classification of arbuscular mycorrhizal fungi: new species and higher-ranking taxa in <tp:taxon-name><tp:taxon-name-part taxon-name-part-type="genus" reg="Glomeromycota">Glomeromycota</tp:taxon-name-part></tp:taxon-name> and <tp:taxon-name><tp:taxon-name-part taxon-name-part-type="division">Mucoromycota</tp:taxon-name-part></tp:taxon-name> (class <tp:taxon-name><tp:taxon-name-part taxon-name-part-type="order">Endogonomycetes</tp:taxon-name-part></tp:taxon-name>)</article-title><source>MycoKeys</source><day>09</day><month>08</month><year>2024</year><volume>107</volume><fpage>273</fpage><lpage>325</lpage><pub-id pub-id-type="doi">10.3897/mycokeys.107.125549</pub-id></mixed-citation></tp:treatment-meta><tp:nomenclature><label>﻿</label><tp:taxon-name>
              <object-id xmlns:xlink="http://www.w3.org/1999/xlink" content-type="arpha" xlink:type="simple">2E5A33C3-7C77-5BC3-8FE8-3A22AA0ADEB6</object-id>
              <tp:taxon-name-part taxon-name-part-type="genus" reg="Endogonomycetes">Endogonomycetes</tp:taxon-name-part>
              <object-id xmlns:xlink="http://www.w3.org/1999/xlink" content-type="mycobank" xlink:type="simple">550357</object-id>
            </tp:taxon-name><tp:taxon-authority>Doweld emend. Tedersoo</tp:taxon-authority></tp:nomenclature><tp:treatment-sec sec-type="Type order" id="SECID0EN1BG"><title>Type order.</title><p><tp:taxon-name><tp:taxon-name-part taxon-name-part-type="order">Endogonales</tp:taxon-name-part></tp:taxon-name> Jacz. &amp; P.A.Jacz.</p></tp:treatment-sec><tp:treatment-sec sec-type="description" id="SECID0EY1BG"><title>Description.</title><p>Fruiting body absent, rarely present - hypogeous or on debris, globose, irregular, sometimes resupinate, 1–20 mm in diam., may be composed of aggregated zygosporangial clusters. Reproductive structures as zygosporangia (in <italic><tp:taxon-name><tp:taxon-name-part taxon-name-part-type="genus" reg="Endogone">Endogone</tp:taxon-name-part></tp:taxon-name></italic>, <italic><tp:taxon-name><tp:taxon-name-part taxon-name-part-type="genus" reg="Jimgerdemannia">Jimgerdemannia</tp:taxon-name-part></tp:taxon-name></italic>) or chlamydospores (in <italic><tp:taxon-name><tp:taxon-name-part taxon-name-part-type="genus" reg="Vinositunica">Vinositunica</tp:taxon-name-part></tp:taxon-name></italic>, <italic><tp:taxon-name><tp:taxon-name-part taxon-name-part-type="genus" reg="Densospora">Densospora</tp:taxon-name-part></tp:taxon-name></italic>), aggregated in the fruiting body or as chlamydospores on extraradical hyphae (in <italic><tp:taxon-name><tp:taxon-name-part taxon-name-part-type="genus" reg="Planticonsortium">Planticonsortium</tp:taxon-name-part></tp:taxon-name></italic>). Chlamydospore wall continuous, multilayered, with dense subtending hyphae, lacking septa. Hyphae filamentous, coenocytic, sometimes with secondary septa, rarely yeast-like (in <italic><tp:taxon-name><tp:taxon-name-part taxon-name-part-type="genus" reg="Bifiguratus">Bifiguratus</tp:taxon-name-part></tp:taxon-name></italic>). Forms a monophyletic group in <tp:taxon-name><tp:taxon-name-part taxon-name-part-type="division">Mucoromycota</tp:taxon-name-part></tp:taxon-name>, as the least inclusive clade covering accessions UDB025468, UDB28692, EUK1201418, EUK1203196, EUK1602762, EUK1202520, EUK1203766, EUK1107335 and EUK1602357 (Suppl. material <xref ref-type="supplementary-material" rid="S3">3</xref>).</p></tp:treatment-sec><tp:treatment-sec sec-type="notes" id="SECID0ER3BG"><title>Notes.</title><p><tp:taxon-name><tp:taxon-name-part taxon-name-part-type="order">Endogonomycetes</tp:taxon-name-part></tp:taxon-name> harbours currently 17 orders and two unassigned, potentially order-level groups represented by sequences EUK1604020 and EUK1603073 (<abbrev xmlns:xlink="http://www.w3.org/1999/xlink" xlink:title="Global Soil Mycobiome consortium" id="ABBRID0E43BG" xlink:type="simple">GSMc</abbrev> plot G3308, <italic><tp:taxon-name><tp:taxon-name-part taxon-name-part-type="genus" reg="Juniperus">Juniperus</tp:taxon-name-part><tp:taxon-name-part taxon-name-part-type="species" reg="communis">communis</tp:taxon-name-part></tp:taxon-name></italic> coppiced grassland soil in Atla, Estonia, <named-content xmlns:xlink="http://www.w3.org/1999/xlink" content-type="dwc:verbatimCoordinates" xlink:type="simple"><named-content content-type="geo-json" specific-use="{&#34;type&#34;:&#34;Point&#34;,&#34;coordinates&#34;:[21.936000,58.301220]}" id="NCID0EP4BG" xlink:type="simple">58.30122°N, 21.93600°E</named-content></named-content>); and EUK1602478 (<abbrev xmlns:xlink="http://www.w3.org/1999/xlink" xlink:title="Global Soil Mycobiome consortium" id="ABBRID0EU4BG" xlink:type="simple">GSMc</abbrev> plot G4627, mixed forest soil in Tudusoo, Estonia, <named-content xmlns:xlink="http://www.w3.org/1999/xlink" content-type="dwc:verbatimCoordinates" xlink:type="simple"><named-content content-type="geo-json" specific-use="{&#34;type&#34;:&#34;Point&#34;,&#34;coordinates&#34;:[26.759440,59.113680]}" id="NCID0E24BG" xlink:type="simple">59.11368°N, 26.75944°E</named-content></named-content>).</p></tp:treatment-sec><tp:treatment-sec><!--Section generated to contain objects referenced in tp:taxon-treatment.--><supplementary-material xmlns:xlink="http://www.w3.org/1999/xlink" id="S3" position="float" orientation="portrait" xlink:type="simple"><object-id content-type="doi" xlink:type="simple">10.3897/mycokeys.107.125549.suppl3</object-id><object-id content-type="zenodo_dep_id" xlink:type="simple">13293581</object-id><object-id content-type="arpha" xlink:type="simple">80ED33A9-5F0A-5B9E-98C7-F4F33461D76C</object-id><label>Supplementary material 3</label><caption><p>Maximum Likelihood phylogram indicating phylogenetic relationships amongst <italic><tp:taxon-name><tp:taxon-name-part taxon-name-part-type="order">Endogonomycetes</tp:taxon-name-part></tp:taxon-name></italic> based on SSU-5.8S-LSU sequences</p></caption><statement content-type="dataType"><label>Data type</label><p>pdf</p></statement><media xlink:href="mycokeys-107-273-s003.pdf" mimetype="application" mime-subtype="pdf" position="float" orientation="portrait" xlink:type="simple" id="oo_1111407.pdf"><uri content-type="original_file" xlink:type="simple">https://binary.pensoft.net/file/1111407</uri></media><permissions><license xlink:type="simple"><license-p>This dataset is made available under the Open Database License (http://opendatacommons.org/licenses/odbl/1.0/). The Open Database License (ODbL) is a license agreement intended to allow users to freely share, modify, and use this Dataset while maintaining this same freedom for others, provided that the original source and author(s) are credited.</license-p></license></permissions><attrib specific-use="authors">Leho Tedersoo, Franco Magurno, Saad Alkahtani, Vladimir Mikryukov</attrib></supplementary-material></tp:treatment-sec></tp:taxon-treatment>
