# Supplementary material for: ﻿Phylogenetic classification of arbuscular mycorrhizal fungi: new species and higher-ranking taxa in Glomeromycota and Mucoromycota (class Endogonomycetes)
Source: MycoKeys. 2024 Aug 9;107:273–325. doi: 10.3897/mycokeys.107.125549 (PMC11336396; doi:10.3897/mycokeys.107.125549)
Supplement: XML Treatment for Kahvena rebeccae [file mycokeys.107.125549-treatment20.xml]

<!DOCTYPE tp:taxon-treatment
  PUBLIC "-//TaxonX//DTD Taxonomic Treatment Publishing DTD v0 20100105//EN" "tax-treatment-NSO.dtd">
<tp:taxon-treatment xmlns:tp="http://www.plazi.org/taxpub"><tp:treatment-meta><kwd-group><label>Taxon classification</label><kwd>
                <named-content content-type="kingdom">Fungi</named-content>
              </kwd><kwd>
                <named-content content-type="order">Kahvenales</named-content>
              </kwd><kwd>
                <named-content content-type="family">Kahvenaceae</named-content>
              </kwd></kwd-group><mixed-citation publication-type="journal"><person-group><name><surname>Tedersoo</surname><given-names>Leho</given-names></name><name><surname>Magurno</surname><given-names>Franco</given-names></name><name><surname>Alkahtani</surname><given-names>Saad</given-names></name><name><surname>Mikryukov</surname><given-names>Vladimir</given-names></name></person-group><article-title>﻿Phylogenetic classification of arbuscular mycorrhizal fungi: new species and higher-ranking taxa in <tp:taxon-name><tp:taxon-name-part taxon-name-part-type="genus" reg="Glomeromycota">Glomeromycota</tp:taxon-name-part></tp:taxon-name> and <tp:taxon-name><tp:taxon-name-part taxon-name-part-type="division">Mucoromycota</tp:taxon-name-part></tp:taxon-name> (class <tp:taxon-name><tp:taxon-name-part taxon-name-part-type="order">Endogonomycetes</tp:taxon-name-part></tp:taxon-name>)</article-title><source>MycoKeys</source><day>09</day><month>08</month><year>2024</year><volume>107</volume><fpage>273</fpage><lpage>325</lpage><pub-id pub-id-type="doi">10.3897/mycokeys.107.125549</pub-id></mixed-citation></tp:treatment-meta><tp:nomenclature><label>﻿</label><tp:taxon-name>
              <object-id xmlns:xlink="http://www.w3.org/1999/xlink" content-type="arpha" xlink:type="simple">EB20E4EE-572F-53DB-849A-4606F20139EB</object-id>
              <tp:taxon-name-part taxon-name-part-type="genus" reg="Kahvena">Kahvena</tp:taxon-name-part>
              <tp:taxon-name-part taxon-name-part-type="species" reg="rebeccae">rebeccae</tp:taxon-name-part>
              <object-id xmlns:xlink="http://www.w3.org/1999/xlink" content-type="mycobank" xlink:type="simple">853575</object-id>
            </tp:taxon-name><tp:taxon-authority>Tedersoo</tp:taxon-authority><tp:taxon-status xmlns:xlink="http://www.w3.org/1999/xlink" xlink:type="simple">sp. nov.</tp:taxon-status></tp:nomenclature><tp:treatment-sec sec-type="diagnosis" id="SECID0ENYAI"><title>Diagnosis.</title><p>Separation from other species of <italic><tp:taxon-name><tp:taxon-name-part taxon-name-part-type="genus" reg="Kahvena">Kahvena</tp:taxon-name-part></tp:taxon-name></italic> based on the <abbrev xmlns:xlink="http://www.w3.org/1999/xlink" xlink:title="internal transcribed spacer" id="ABBRID0E1YAI" xlink:type="simple">ITS</abbrev> region (ITS2 positions 200–218 cattcgcaggaatagccag; one mismatch allowed) and from other species of <tp:taxon-name><tp:taxon-name-part taxon-name-part-type="order">Endogonomycetes</tp:taxon-name-part></tp:taxon-name> based on LSU (positions 653–683 acgcaagctccagatcgaatctccgggctaa; one mismatch allowed) as indicated in Fig. <xref ref-type="fig" rid="F5">5</xref>.</p><fig id="F5" position="float" orientation="portrait"><object-id xmlns:xlink="http://www.w3.org/1999/xlink" content-type="doi" xlink:type="simple">10.3897/mycokeys.107.125549.figure5</object-id><object-id xmlns:xlink="http://www.w3.org/1999/xlink" content-type="zenodo_dep_id" xlink:type="simple">13293567</object-id><object-id xmlns:xlink="http://www.w3.org/1999/xlink" content-type="arpha" xlink:type="simple">3D790374-2F19-5B7A-B75C-A2C2A8ED8EC2</object-id><label>Figure 5.</label><caption><p>Diagnostic barcodes for <italic><tp:taxon-name><tp:taxon-name-part taxon-name-part-type="genus" reg="Kahvena">Kahvena</tp:taxon-name-part><tp:taxon-name-part taxon-name-part-type="species" reg="rebeccae">rebeccae</tp:taxon-name-part></tp:taxon-name></italic> relative to closely-related taxa in ITS2 and LSU.</p></caption><graphic xmlns:xlink="http://www.w3.org/1999/xlink" xlink:href="mycokeys-107-273-g005.jpg" position="float" orientation="portrait" xlink:type="simple" id="oo_1111392.jpg"><uri content-type="original_file" xlink:type="simple">https://binary.pensoft.net/fig/1111392</uri></graphic></fig></tp:treatment-sec><tp:treatment-sec sec-type="material" id="SECID0EA1AI"><title>Type.</title><p>Soil <abbrev xmlns:xlink="http://www.w3.org/1999/xlink" xlink:title="environmental DNA" id="ABBRID0EG1AI" xlink:type="simple">eDNA</abbrev> sample TUE100738 (<bold><italic>holotype</italic></bold>); <abbrev xmlns:xlink="http://www.w3.org/1999/xlink" xlink:title="environmental DNA" id="ABBRID0EN1AI" xlink:type="simple">eDNA</abbrev> sequence EUK1634339 (<bold><italic>lectotype</italic></bold>); <abbrev xmlns:xlink="http://www.w3.org/1999/xlink" xlink:title="Global Soil Mycobiome consortium" id="ABBRID0EU1AI" xlink:type="simple">GSMc</abbrev> plot G4196, <italic><tp:taxon-name><tp:taxon-name-part taxon-name-part-type="genus" reg="Populus">Populus</tp:taxon-name-part></tp:taxon-name>-<tp:taxon-name><tp:taxon-name-part taxon-name-part-type="genus" reg="Picea">Picea</tp:taxon-name-part></tp:taxon-name>-<tp:taxon-name><tp:taxon-name-part taxon-name-part-type="genus" reg="Pinus">Pinus</tp:taxon-name-part></tp:taxon-name></italic> forest (soil sample TUE000738) in <tp:taxon-name><tp:taxon-name-part taxon-name-part-type="genus" reg="Kahvena">Kahvena</tp:taxon-name-part></tp:taxon-name>, Estonia (<named-content xmlns:xlink="http://www.w3.org/1999/xlink" content-type="dwc:verbatimCoordinates" xlink:type="simple"><named-content content-type="geo-json" specific-use="{&#34;type&#34;:&#34;Point&#34;,&#34;coordinates&#34;:[25.231650,58.279910]}" id="NCID0EU2AI" xlink:type="simple">58.27991°N, 25.23165°E</named-content></named-content>).</p></tp:treatment-sec><tp:treatment-sec sec-type="description" id="SECID0EZ2AI"><title>Description.</title><p>Other sequences: EUK1635883–EUK1635886 (type locality); EUK1631811 (<abbrev xmlns:xlink="http://www.w3.org/1999/xlink" xlink:title="Global Soil Mycobiome consortium" id="ABBRID0E62AI" xlink:type="simple">GSMc</abbrev> plot G2767, mixed woodland soil at Mäebe, Estonia, <named-content xmlns:xlink="http://www.w3.org/1999/xlink" content-type="dwc:verbatimCoordinates" xlink:type="simple"><named-content content-type="geo-json" specific-use="{&#34;type&#34;:&#34;Point&#34;,&#34;coordinates&#34;:[22.076180,58.309370]}" id="NCID0EG3AI" xlink:type="simple">58.30937°N, 22.07618°E</named-content></named-content>); <ext-link xmlns:xlink="http://www.w3.org/1999/xlink" ext-link-type="gen" xlink:href="KF618358" xlink:type="simple">KF618358</ext-link> (<italic><tp:taxon-name><tp:taxon-name-part taxon-name-part-type="genus" reg="Picea">Picea</tp:taxon-name-part><tp:taxon-name-part taxon-name-part-type="species" reg="mariana">mariana</tp:taxon-name-part></tp:taxon-name></italic> forest soil, AK, USA); <ext-link xmlns:xlink="http://www.w3.org/1999/xlink" ext-link-type="gen" xlink:href="MT596306" xlink:type="simple">MT596306</ext-link> (Tobiotsuka Kofun, Japan, <named-content xmlns:xlink="http://www.w3.org/1999/xlink" content-type="dwc:verbatimCoordinates" xlink:type="simple"><named-content content-type="geo-json" specific-use="{&#34;type&#34;:&#34;Point&#34;,&#34;coordinates&#34;:[133.681400,34.635500]}" id="NCID0ED4AI" xlink:type="simple">34.6355°N, 133.6814°E</named-content></named-content>); <ext-link xmlns:xlink="http://www.w3.org/1999/xlink" ext-link-type="gen" xlink:href="KU062529" xlink:type="simple">KU062529</ext-link> (unknown source); and <ext-link xmlns:xlink="http://www.w3.org/1999/xlink" ext-link-type="gen" xlink:href="KF565426" xlink:type="simple">KF565426</ext-link> (Duke Forest, NC, USA, <named-content xmlns:xlink="http://www.w3.org/1999/xlink" content-type="dwc:verbatimCoordinates" xlink:type="simple"><named-content content-type="geo-json" specific-use="{&#34;type&#34;:&#34;Point&#34;,&#34;coordinates&#34;:[79.090000,35.970000]}" id="NCID0EV4AI" xlink:type="simple">35.97°N, -79.09°E</named-content></named-content>), isolated by Rebecca C. Mueller (<xref ref-type="bibr" rid="B55">Mueller et al. 2014</xref>).</p></tp:treatment-sec><tp:treatment-sec sec-type="etymology" id="SECID0EE5AI"><title>Etymology.</title><p><italic>Kahvena</italic> (Estonian) refers to type locality; and <italic>Rebecca</italic> (English) refers to the first name of Rebecca C. Mueller, who collected the first materials belonging to this genus and the type species.</p></tp:treatment-sec><tp:treatment-sec sec-type="notes" id="SECID0E55AI"><title>Notes.</title><p>Found from temperate and subarctic forests in Europe, Asia and North America, with <abbrev xmlns:xlink="http://www.w3.org/1999/xlink" xlink:title="internal transcribed spacer" id="ABBRID0EE6AI" xlink:type="simple">ITS</abbrev> and LSU sequences differing up to 4% (excluding a 29-base deletion in EUK1631811 and <ext-link xmlns:xlink="http://www.w3.org/1999/xlink" ext-link-type="gen" xlink:href="KU062529" xlink:type="simple">KU062529</ext-link>) and 1.5%, respectively. Considered as a single species because of high intraspecific variation amongst common sequence variants in the type locality (2% in <abbrev xmlns:xlink="http://www.w3.org/1999/xlink" xlink:title="internal transcribed spacer" id="ABBRID0EN6AI" xlink:type="simple">ITS</abbrev> and 1% in LSU, representing both indels and substitutions).</p></tp:treatment-sec><ref-list><ref id="B55"><mixed-citation xmlns:xlink="http://www.w3.org/1999/xlink" xlink:type="simple"><person-group><name name-style="western"><surname>Mueller</surname><given-names>RC</given-names></name><name name-style="western"><surname>Balasch</surname><given-names>MM</given-names></name><name name-style="western"><surname>Kuske</surname><given-names>CL</given-names></name></person-group> (<year>2014</year>) <article-title>Contrasting soil fungal community responses to experimental nitrogen addition using the large subunit rRNA taxonomic marker and cellobiohydrolase I functional marker.</article-title><source>Molecular Ecology</source><volume>23</volume>(<issue>17</issue>): <fpage>4406</fpage>–<lpage>4417</lpage>. <ext-link xlink:href="10.1111/mec.12858" ext-link-type="doi" xlink:type="simple">https://doi.org/10.1111/mec.12858</ext-link></mixed-citation></ref></ref-list></tp:taxon-treatment>
