# Supplementary material for: ﻿Phylogenetic classification of arbuscular mycorrhizal fungi: new species and higher-ranking taxa in Glomeromycota and Mucoromycota (class Endogonomycetes)
Source: MycoKeys. 2024 Aug 9;107:273–325. doi: 10.3897/mycokeys.107.125549 (PMC11336396; doi:10.3897/mycokeys.107.125549)
Supplement: XML Treatment for Kelottijaervia shannonae [file mycokeys.107.125549-treatment24.xml]

<!DOCTYPE tp:taxon-treatment
  PUBLIC "-//TaxonX//DTD Taxonomic Treatment Publishing DTD v0 20100105//EN" "tax-treatment-NSO.dtd">
<tp:taxon-treatment xmlns:tp="http://www.plazi.org/taxpub"><tp:treatment-meta><kwd-group><label>Taxon classification</label><kwd>
                <named-content content-type="kingdom">Fungi</named-content>
              </kwd><kwd>
                <named-content content-type="order">Kelottijaerviales</named-content>
              </kwd><kwd>
                <named-content content-type="family">Kelottijaerviaceae</named-content>
              </kwd></kwd-group><mixed-citation publication-type="journal"><person-group><name><surname>Tedersoo</surname><given-names>Leho</given-names></name><name><surname>Magurno</surname><given-names>Franco</given-names></name><name><surname>Alkahtani</surname><given-names>Saad</given-names></name><name><surname>Mikryukov</surname><given-names>Vladimir</given-names></name></person-group><article-title>﻿Phylogenetic classification of arbuscular mycorrhizal fungi: new species and higher-ranking taxa in <tp:taxon-name><tp:taxon-name-part taxon-name-part-type="genus" reg="Glomeromycota">Glomeromycota</tp:taxon-name-part></tp:taxon-name> and <tp:taxon-name><tp:taxon-name-part taxon-name-part-type="division">Mucoromycota</tp:taxon-name-part></tp:taxon-name> (class <tp:taxon-name><tp:taxon-name-part taxon-name-part-type="order">Endogonomycetes</tp:taxon-name-part></tp:taxon-name>)</article-title><source>MycoKeys</source><day>09</day><month>08</month><year>2024</year><volume>107</volume><fpage>273</fpage><lpage>325</lpage><pub-id pub-id-type="doi">10.3897/mycokeys.107.125549</pub-id></mixed-citation></tp:treatment-meta><tp:nomenclature><label>﻿</label><tp:taxon-name>
              <object-id xmlns:xlink="http://www.w3.org/1999/xlink" content-type="arpha" xlink:type="simple">E3587C65-1087-50AE-BCB0-CA7ADC90CAE1</object-id>
              <tp:taxon-name-part taxon-name-part-type="genus" reg="Kelottijaervia">Kelottijaervia</tp:taxon-name-part>
              <tp:taxon-name-part taxon-name-part-type="species" reg="shannonae">shannonae</tp:taxon-name-part>
              <object-id xmlns:xlink="http://www.w3.org/1999/xlink" content-type="mycobank" xlink:type="simple">853579</object-id>
            </tp:taxon-name><tp:taxon-authority>Tedersoo</tp:taxon-authority><tp:taxon-status xmlns:xlink="http://www.w3.org/1999/xlink" xlink:type="simple">sp. nov.</tp:taxon-status></tp:nomenclature><tp:treatment-sec sec-type="diagnosis" id="SECID0EYKBI"><title>Diagnosis.</title><p>Separation from other species of <italic><tp:taxon-name><tp:taxon-name-part taxon-name-part-type="genus" reg="Kelottijaervia">Kelottijaervia</tp:taxon-name-part></tp:taxon-name></italic> based on the <abbrev xmlns:xlink="http://www.w3.org/1999/xlink" xlink:title="internal transcribed spacer" id="ABBRID0EFLBI" xlink:type="simple">ITS</abbrev> region (positions 212–239 taatgtgagtgcaggaaatattatgact; one mismatch allowed) and LSU (positions 600–619 ctttggggtggcggtcgctg; one mismatch allowed) as indicated in Fig. <xref ref-type="fig" rid="F6">6</xref>.</p><fig id="F6" position="float" orientation="portrait"><object-id xmlns:xlink="http://www.w3.org/1999/xlink" content-type="doi" xlink:type="simple">10.3897/mycokeys.107.125549.figure6</object-id><object-id xmlns:xlink="http://www.w3.org/1999/xlink" content-type="zenodo_dep_id" xlink:type="simple">13293569</object-id><object-id xmlns:xlink="http://www.w3.org/1999/xlink" content-type="arpha" xlink:type="simple">D7443262-F391-59E7-8873-D469FC3A5AED</object-id><label>Figure 6.</label><caption><p>Diagnostic barcodes for <italic><tp:taxon-name><tp:taxon-name-part taxon-name-part-type="genus" reg="Kelottijaervia">Kelottijaervia</tp:taxon-name-part><tp:taxon-name-part taxon-name-part-type="species" reg="shannonae">shannonae</tp:taxon-name-part></tp:taxon-name></italic> relative to closely-related taxa in ITS2 and LSU.</p></caption><graphic xmlns:xlink="http://www.w3.org/1999/xlink" xlink:href="mycokeys-107-273-g006.jpg" position="float" orientation="portrait" xlink:type="simple" id="oo_1111393.jpg"><uri content-type="original_file" xlink:type="simple">https://binary.pensoft.net/fig/1111393</uri></graphic></fig></tp:treatment-sec><tp:treatment-sec sec-type="material" id="SECID0EFMBI"><title>Type.</title><p><abbrev xmlns:xlink="http://www.w3.org/1999/xlink" xlink:title="environmental DNA" id="ABBRID0ELMBI" xlink:type="simple">eDNA</abbrev> sample TUE100189 (<bold><italic>holotype</italic></bold>); <abbrev xmlns:xlink="http://www.w3.org/1999/xlink" xlink:title="environmental DNA" id="ABBRID0ESMBI" xlink:type="simple">eDNA</abbrev> sequence EUK1202520 (<bold><italic>lectotype</italic></bold>); <abbrev xmlns:xlink="http://www.w3.org/1999/xlink" xlink:title="Global Soil Mycobiome consortium" id="ABBRID0EZMBI" xlink:type="simple">GSMc</abbrev> plot G2836 Finland, subpolar <italic><tp:taxon-name><tp:taxon-name-part taxon-name-part-type="genus" reg="Betula">Betula</tp:taxon-name-part><tp:taxon-name-part taxon-name-part-type="species" reg="pubescens">pubescens</tp:taxon-name-part></tp:taxon-name></italic> forest (soil sample TUE000189) in Kelottijärvi, Finland, <named-content xmlns:xlink="http://www.w3.org/1999/xlink" content-type="dwc:verbatimCoordinates" xlink:type="simple"><named-content content-type="geo-json" specific-use="{&#34;type&#34;:&#34;Point&#34;,&#34;coordinates&#34;:[21.745170,68.603530]}" id="NCID0ELNBI" xlink:type="simple">68.60353°N, 21.74517°E</named-content></named-content>.</p></tp:treatment-sec><tp:treatment-sec sec-type="description" id="SECID0EQNBI"><title>Description.</title><p>Other sequences: EUK1603540, (<abbrev xmlns:xlink="http://www.w3.org/1999/xlink" xlink:title="Global Soil Mycobiome consortium" id="ABBRID0EWNBI" xlink:type="simple">GSMc</abbrev> plot G4196, <italic><tp:taxon-name><tp:taxon-name-part taxon-name-part-type="genus" reg="Populus">Populus</tp:taxon-name-part></tp:taxon-name>-<tp:taxon-name><tp:taxon-name-part taxon-name-part-type="genus" reg="Picea">Picea</tp:taxon-name-part></tp:taxon-name>-<tp:taxon-name><tp:taxon-name-part taxon-name-part-type="genus" reg="Pinus">Pinus</tp:taxon-name-part></tp:taxon-name></italic> forest soil in <tp:taxon-name><tp:taxon-name-part taxon-name-part-type="genus" reg="Kahvena">Kahvena</tp:taxon-name-part></tp:taxon-name>, Estonia, <named-content xmlns:xlink="http://www.w3.org/1999/xlink" content-type="dwc:verbatimCoordinates" xlink:type="simple"><named-content content-type="geo-json" specific-use="{&#34;type&#34;:&#34;Point&#34;,&#34;coordinates&#34;:[25.231650,58.279910]}" id="NCID0EWOBI" xlink:type="simple">58.27991°N, 25.23165°E</named-content></named-content>); EUK1603663 (<abbrev xmlns:xlink="http://www.w3.org/1999/xlink" xlink:title="Global Soil Mycobiome consortium" id="ABBRID0E2OBI" xlink:type="simple">GSMc</abbrev> plot G4406, mixed coniferous forest soil in Tarumaa, Estonia, <named-content xmlns:xlink="http://www.w3.org/1999/xlink" content-type="dwc:verbatimCoordinates" xlink:type="simple"><named-content content-type="geo-json" specific-use="{&#34;type&#34;:&#34;Point&#34;,&#34;coordinates&#34;:[27.153330,59.207450]}" id="NCID0ECPBI" xlink:type="simple">59.20745°N, 27.15333°E</named-content></named-content>); EUK1602832 (<abbrev xmlns:xlink="http://www.w3.org/1999/xlink" xlink:title="Global Soil Mycobiome consortium" id="ABBRID0EHPBI" xlink:type="simple">GSMc</abbrev> plot G5828, <italic><tp:taxon-name><tp:taxon-name-part taxon-name-part-type="genus" reg="Malus">Malus</tp:taxon-name-part><tp:taxon-name-part taxon-name-part-type="species" reg="domestica">domestica</tp:taxon-name-part></tp:taxon-name></italic> orchard soil in Mooste, Estonia, <named-content xmlns:xlink="http://www.w3.org/1999/xlink" content-type="dwc:verbatimCoordinates" xlink:type="simple"><named-content content-type="geo-json" specific-use="{&#34;type&#34;:&#34;Point&#34;,&#34;coordinates&#34;:[27.196420,58.153350]}" id="NCID0E6PBI" xlink:type="simple">58.15335°N, 27.19642°E</named-content></named-content>); and <ext-link xmlns:xlink="http://www.w3.org/1999/xlink" ext-link-type="gen" xlink:href="KP889965" xlink:type="simple">KP889965</ext-link> (coniferous forest soil in British Columbia, Canada) that was first isolated by Shannon H.A. Guichon (<xref ref-type="bibr" rid="B29">Guichon 2015</xref>).</p></tp:treatment-sec><tp:treatment-sec sec-type="etymology" id="SECID0ETQBI"><title>Etymology.</title><p><italic>Kelottijärvi</italic> (Finnish) refers to type locality; and <italic>Shannon</italic> (English) refers to the first name of Shannon H.A. Guichon who collected the first materials belonging to this genus.</p></tp:treatment-sec><tp:treatment-sec sec-type="notes" id="SECID0EIRBI"><title>Notes.</title><p>Found in Estonia, Finland and Canada, with <abbrev xmlns:xlink="http://www.w3.org/1999/xlink" xlink:title="internal transcribed spacer" id="ABBRID0EORBI" xlink:type="simple">ITS</abbrev> and LSU sequences displaying up to 2% and 1% of differences, respectively.</p></tp:treatment-sec><ref-list><ref id="B29"><mixed-citation xmlns:xlink="http://www.w3.org/1999/xlink" xlink:type="simple"><person-group><name name-style="western"><surname>Guichon</surname><given-names>SHA</given-names></name></person-group> (<year>2015</year>) Mycorrhizal fungi: unlocking their ecology and role in the establishment and growth performance of different conifer species in nutrient-poor coastal forests. PhD thesis. University of British Columbia, Vancouver.</mixed-citation></ref></ref-list></tp:taxon-treatment>
