# Supplementary material for: ﻿Phylogenetic classification of arbuscular mycorrhizal fungi: new species and higher-ranking taxa in Glomeromycota and Mucoromycota (class Endogonomycetes)
Source: MycoKeys. 2024 Aug 9;107:273–325. doi: 10.3897/mycokeys.107.125549 (PMC11336396; doi:10.3897/mycokeys.107.125549)
Supplement: XML Treatment for Kungsaengena shadiae [file mycokeys.107.125549-treatment28.xml]

<!DOCTYPE tp:taxon-treatment
  PUBLIC "-//TaxonX//DTD Taxonomic Treatment Publishing DTD v0 20100105//EN" "tax-treatment-NSO.dtd">
<tp:taxon-treatment xmlns:tp="http://www.plazi.org/taxpub"><tp:treatment-meta><kwd-group><label>Taxon classification</label><kwd>
                <named-content content-type="kingdom">Fungi</named-content>
              </kwd><kwd>
                <named-content content-type="order">Kungsaengenales</named-content>
              </kwd><kwd>
                <named-content content-type="family">Kungsaengenaceae</named-content>
              </kwd></kwd-group><mixed-citation publication-type="journal"><person-group><name><surname>Tedersoo</surname><given-names>Leho</given-names></name><name><surname>Magurno</surname><given-names>Franco</given-names></name><name><surname>Alkahtani</surname><given-names>Saad</given-names></name><name><surname>Mikryukov</surname><given-names>Vladimir</given-names></name></person-group><article-title>﻿Phylogenetic classification of arbuscular mycorrhizal fungi: new species and higher-ranking taxa in <tp:taxon-name><tp:taxon-name-part taxon-name-part-type="genus" reg="Glomeromycota">Glomeromycota</tp:taxon-name-part></tp:taxon-name> and <tp:taxon-name><tp:taxon-name-part taxon-name-part-type="division">Mucoromycota</tp:taxon-name-part></tp:taxon-name> (class <tp:taxon-name><tp:taxon-name-part taxon-name-part-type="order">Endogonomycetes</tp:taxon-name-part></tp:taxon-name>)</article-title><source>MycoKeys</source><day>09</day><month>08</month><year>2024</year><volume>107</volume><fpage>273</fpage><lpage>325</lpage><pub-id pub-id-type="doi">10.3897/mycokeys.107.125549</pub-id></mixed-citation></tp:treatment-meta><tp:nomenclature><label>﻿</label><tp:taxon-name>
              <object-id xmlns:xlink="http://www.w3.org/1999/xlink" content-type="arpha" xlink:type="simple">4E91B05A-4FD2-5067-B51F-B76F2A2DE7F7</object-id>
              <tp:taxon-name-part taxon-name-part-type="genus" reg="Kungsaengena">Kungsaengena</tp:taxon-name-part>
              <tp:taxon-name-part taxon-name-part-type="species" reg="shadiae">shadiae</tp:taxon-name-part>
              <object-id xmlns:xlink="http://www.w3.org/1999/xlink" content-type="mycobank" xlink:type="simple">853583</object-id>
            </tp:taxon-name><tp:taxon-authority>Tedersoo</tp:taxon-authority><tp:taxon-status xmlns:xlink="http://www.w3.org/1999/xlink" xlink:type="simple">sp. nov.</tp:taxon-status></tp:nomenclature><tp:treatment-sec sec-type="diagnosis" id="SECID0EY3BI"><title>Diagnosis.</title><p>separation from other species of <italic><tp:taxon-name><tp:taxon-name-part taxon-name-part-type="genus" reg="Kungsaengena">Kungsaengena</tp:taxon-name-part></tp:taxon-name></italic> based on the <abbrev xmlns:xlink="http://www.w3.org/1999/xlink" xlink:title="internal transcribed spacer" id="ABBRID0EF4BI" xlink:type="simple">ITS</abbrev> region (ITS2 positions 25–44 tgggaacccatttcgtcgga; one mismatch allowed) and LSU (positions 665–694 cgttggggctgggacgcccgtcgctcgcac; one mismatch allowed) as indicated in Fig. <xref ref-type="fig" rid="F7">7</xref>.</p><fig id="F7" position="float" orientation="portrait"><object-id xmlns:xlink="http://www.w3.org/1999/xlink" content-type="doi" xlink:type="simple">10.3897/mycokeys.107.125549.figure7</object-id><object-id xmlns:xlink="http://www.w3.org/1999/xlink" content-type="zenodo_dep_id" xlink:type="simple">13293571</object-id><object-id xmlns:xlink="http://www.w3.org/1999/xlink" content-type="arpha" xlink:type="simple">F98448CE-5B6C-5F97-8C36-6B08013F35FD</object-id><label>Figure 7.</label><caption><p>Diagnostic barcodes for <italic><tp:taxon-name><tp:taxon-name-part taxon-name-part-type="genus" reg="Kungsaengena">Kungsaengena</tp:taxon-name-part><tp:taxon-name-part taxon-name-part-type="species" reg="shadiae">shadiae</tp:taxon-name-part></tp:taxon-name></italic> relative to closely-related taxa in ITS2 and LSU.</p></caption><graphic xmlns:xlink="http://www.w3.org/1999/xlink" xlink:href="mycokeys-107-273-g007.jpg" position="float" orientation="portrait" xlink:type="simple" id="oo_1111394.jpg"><uri content-type="original_file" xlink:type="simple">https://binary.pensoft.net/fig/1111394</uri></graphic></fig></tp:treatment-sec><tp:treatment-sec sec-type="material" id="SECID0EF5BI"><title>Type.</title><p><abbrev xmlns:xlink="http://www.w3.org/1999/xlink" xlink:title="environmental DNA" id="ABBRID0EL5BI" xlink:type="simple">eDNA</abbrev> sample TUE128324 (<bold><italic>holotype</italic></bold>); <abbrev xmlns:xlink="http://www.w3.org/1999/xlink" xlink:title="environmental DNA" id="ABBRID0ES5BI" xlink:type="simple">eDNA</abbrev> sequence EUK1603402 (<bold><italic>lectotype</italic></bold>); <abbrev xmlns:xlink="http://www.w3.org/1999/xlink" xlink:title="Global Soil Mycobiome consortium" id="ABBRID0EZ5BI" xlink:type="simple">GSMc</abbrev> plot G5763, wet grassland (soil sample TUE028324) in Haage, Estonia, <named-content xmlns:xlink="http://www.w3.org/1999/xlink" content-type="dwc:verbatimCoordinates" xlink:type="simple"><named-content content-type="geo-json" specific-use="{&#34;type&#34;:&#34;Point&#34;,&#34;coordinates&#34;:[26.612770,58.355550]}" id="NCID0EA6BI" xlink:type="simple">58.35555°N, 26.61277°E</named-content></named-content>).</p></tp:treatment-sec><tp:treatment-sec sec-type="description" id="SECID0EF6BI"><title>Description.</title><p>other sequences: EUK1604022 (<abbrev xmlns:xlink="http://www.w3.org/1999/xlink" xlink:title="Global Soil Mycobiome consortium" id="ABBRID0EL6BI" xlink:type="simple">GSMc</abbrev> plot G5906, football field soil in Karksi-Nuia, Estonia, <named-content xmlns:xlink="http://www.w3.org/1999/xlink" content-type="dwc:verbatimCoordinates" xlink:type="simple"><named-content content-type="geo-json" specific-use="{&#34;type&#34;:&#34;Point&#34;,&#34;coordinates&#34;:[25.559590,58.100880]}" id="NCID0ES6BI" xlink:type="simple">58.10088°N, 25.55959°E</named-content></named-content>); EUK1604023 (<abbrev xmlns:xlink="http://www.w3.org/1999/xlink" xlink:title="Global Soil Mycobiome consortium" id="ABBRID0EX6BI" xlink:type="simple">GSMc</abbrev> plot G5844, wet pasture soil in Tuhala, Estonia, <named-content xmlns:xlink="http://www.w3.org/1999/xlink" content-type="dwc:verbatimCoordinates" xlink:type="simple"><named-content content-type="geo-json" specific-use="{&#34;type&#34;:&#34;Point&#34;,&#34;coordinates&#34;:[25.002830,59.230030]}" id="NCID0E56BI" xlink:type="simple">59.23003°N, 25.00283°E</named-content></named-content>); EUK1604025 (<abbrev xmlns:xlink="http://www.w3.org/1999/xlink" xlink:title="Global Soil Mycobiome consortium" id="ABBRID0EDACI" xlink:type="simple">GSMc</abbrev> plot G4444, Estonia, mixed forest soil in Altnurga, Estonia, <named-content xmlns:xlink="http://www.w3.org/1999/xlink" content-type="dwc:verbatimCoordinates" xlink:type="simple"><named-content content-type="geo-json" specific-use="{&#34;type&#34;:&#34;Point&#34;,&#34;coordinates&#34;:[26.283210,58.536760]}" id="NCID0EKACI" xlink:type="simple">58.53676°N, 26.28321°E</named-content></named-content>); and <ext-link xmlns:xlink="http://www.w3.org/1999/xlink" ext-link-type="gen" xlink:href="OU942286" xlink:type="simple">OU942286</ext-link> (grassland soil in Kungsängen, Sweden, <named-content xmlns:xlink="http://www.w3.org/1999/xlink" content-type="dwc:verbatimCoordinates" xlink:type="simple"><named-content content-type="geo-json" specific-use="{&#34;type&#34;:&#34;Point&#34;,&#34;coordinates&#34;:[17.661000,59.837000]}" id="NCID0EXACI" xlink:type="simple">59.837°N, 17.661°E</named-content></named-content>), isolated by Shadi Eshghi Sahraei (<xref ref-type="bibr" rid="B25">Eshghi Sahraei et al. 2022</xref>).</p></tp:treatment-sec><tp:treatment-sec sec-type="etymology" id="SECID0EGBCI"><title>Etymology.</title><p><italic>Kungsängen</italic> (Swedish) refers to type locality; and <italic>Shadi</italic> (Persian) refers to the first name of Shadi Eshghi Sahraei who analysed materials collected from the type locality.</p></tp:treatment-sec><tp:treatment-sec sec-type="notes" id="SECID0E2BCI"><title>Notes.</title><p>Found from the Baltic States and Sweden, with <abbrev xmlns:xlink="http://www.w3.org/1999/xlink" xlink:title="internal transcribed spacer" id="ABBRID0EBCCI" xlink:type="simple">ITS</abbrev> and LSU sequences differing up to 15% and 1%, respectively. The <abbrev xmlns:xlink="http://www.w3.org/1999/xlink" xlink:title="internal transcribed spacer" id="ABBRID0EFCCI" xlink:type="simple">ITS</abbrev> region is infested with microsatellite-like regions and homopolymers, and many sequence variants have long deletions in multiple positions. <italic><tp:taxon-name><tp:taxon-name-part taxon-name-part-type="genus" reg="Kungsaengena">K.</tp:taxon-name-part><tp:taxon-name-part taxon-name-part-type="species" reg="shadiae">shadiae</tp:taxon-name-part></tp:taxon-name></italic> seems to be generalist in terms of habitat type.</p></tp:treatment-sec><ref-list><ref id="B25"><mixed-citation xmlns:xlink="http://www.w3.org/1999/xlink" xlink:type="simple"><person-group><name name-style="western"><surname>Eshghi Sahraei</surname><given-names>S</given-names></name><name name-style="western"><surname>Furneaux</surname><given-names>B</given-names></name><name name-style="western"><surname>Kluting</surname><given-names>K</given-names></name><name name-style="western"><surname>Zakieh</surname><given-names>M</given-names></name><name name-style="western"><surname>Rydin</surname><given-names>H</given-names></name><name name-style="western"><surname>Hytteborn</surname><given-names>H</given-names></name><name name-style="western"><surname>Rosling</surname><given-names>A</given-names></name></person-group> (<year>2022</year>) Effects of operational taxonomic unit inference methods on soil microeukaryote community analysis using long‐read metabarcoding. Ecology and Evolution 12(3): e8676. <ext-link xlink:href="10.1002/ece3.8676" ext-link-type="doi" xlink:type="simple">https://doi.org/10.1002/ece3.8676</ext-link></mixed-citation></ref></ref-list></tp:taxon-treatment>
