# Supplementary material for: ﻿Phylogenetic classification of arbuscular mycorrhizal fungi: new species and higher-ranking taxa in Glomeromycota and Mucoromycota (class Endogonomycetes)
Source: MycoKeys. 2024 Aug 9;107:273–325. doi: 10.3897/mycokeys.107.125549 (PMC11336396; doi:10.3897/mycokeys.107.125549)
Supplement: XML Treatment for Lehetua indrekii [file mycokeys.107.125549-treatment36.xml]

<!DOCTYPE tp:taxon-treatment
  PUBLIC "-//TaxonX//DTD Taxonomic Treatment Publishing DTD v0 20100105//EN" "tax-treatment-NSO.dtd">
<tp:taxon-treatment xmlns:tp="http://www.plazi.org/taxpub"><tp:treatment-meta><kwd-group><label>Taxon classification</label><kwd>
                <named-content content-type="kingdom">Fungi</named-content>
              </kwd><kwd>
                <named-content content-type="order">Lehetuales</named-content>
              </kwd><kwd>
                <named-content content-type="family">Lehetuaceae</named-content>
              </kwd></kwd-group><mixed-citation publication-type="journal"><person-group><name><surname>Tedersoo</surname><given-names>Leho</given-names></name><name><surname>Magurno</surname><given-names>Franco</given-names></name><name><surname>Alkahtani</surname><given-names>Saad</given-names></name><name><surname>Mikryukov</surname><given-names>Vladimir</given-names></name></person-group><article-title>﻿Phylogenetic classification of arbuscular mycorrhizal fungi: new species and higher-ranking taxa in <tp:taxon-name><tp:taxon-name-part taxon-name-part-type="genus" reg="Glomeromycota">Glomeromycota</tp:taxon-name-part></tp:taxon-name> and <tp:taxon-name><tp:taxon-name-part taxon-name-part-type="division">Mucoromycota</tp:taxon-name-part></tp:taxon-name> (class <tp:taxon-name><tp:taxon-name-part taxon-name-part-type="order">Endogonomycetes</tp:taxon-name-part></tp:taxon-name>)</article-title><source>MycoKeys</source><day>09</day><month>08</month><year>2024</year><volume>107</volume><fpage>273</fpage><lpage>325</lpage><pub-id pub-id-type="doi">10.3897/mycokeys.107.125549</pub-id></mixed-citation></tp:treatment-meta><tp:nomenclature><label>﻿</label><tp:taxon-name>
              <object-id xmlns:xlink="http://www.w3.org/1999/xlink" content-type="arpha" xlink:type="simple">EB330B0E-F11F-5A3C-AA19-7758D63BE4E1</object-id>
              <tp:taxon-name-part taxon-name-part-type="genus" reg="Lehetua">Lehetua</tp:taxon-name-part>
              <tp:taxon-name-part taxon-name-part-type="species" reg="indrekii">indrekii</tp:taxon-name-part>
              <object-id xmlns:xlink="http://www.w3.org/1999/xlink" content-type="mycobank" xlink:type="simple">853591</object-id>
            </tp:taxon-name><tp:taxon-authority>Tedersoo</tp:taxon-authority><tp:taxon-status xmlns:xlink="http://www.w3.org/1999/xlink" xlink:type="simple">sp. nov.</tp:taxon-status></tp:nomenclature><tp:treatment-sec sec-type="diagnosis" id="SECID0EHDDI"><title>Diagnosis.</title><p>Separation from other species of <italic><tp:taxon-name><tp:taxon-name-part taxon-name-part-type="genus" reg="Lehetua">Lehetua</tp:taxon-name-part></tp:taxon-name></italic> based on the <abbrev xmlns:xlink="http://www.w3.org/1999/xlink" xlink:title="internal transcribed spacer" id="ABBRID0EUDDI" xlink:type="simple">ITS</abbrev> region (positions 219–248 ttataatcttacgaagtactgaggtgatta; one mismatch allowed) and LSU (positions 515–546 aactaaaggratgtggctcctcggagtgttta; one mismatch allowed) as indicated in Fig. <xref ref-type="fig" rid="F9">9</xref>.</p><fig id="F9" position="float" orientation="portrait"><object-id xmlns:xlink="http://www.w3.org/1999/xlink" content-type="doi" xlink:type="simple">10.3897/mycokeys.107.125549.figure9</object-id><object-id xmlns:xlink="http://www.w3.org/1999/xlink" content-type="zenodo_dep_id" xlink:type="simple">13293575</object-id><object-id xmlns:xlink="http://www.w3.org/1999/xlink" content-type="arpha" xlink:type="simple">3B4B62E0-EFB9-50D6-A540-3EFCB831E16D</object-id><label>Figure 9.</label><caption><p>Diagnostic barcodes for <italic><tp:taxon-name><tp:taxon-name-part taxon-name-part-type="genus" reg="Lehetua">Lehetua</tp:taxon-name-part><tp:taxon-name-part taxon-name-part-type="species" reg="indrekii">indrekii</tp:taxon-name-part></tp:taxon-name></italic> relative to closely-related taxa in ITS2 and LSU.</p></caption><graphic xmlns:xlink="http://www.w3.org/1999/xlink" xlink:href="mycokeys-107-273-g009.jpg" position="float" orientation="portrait" xlink:type="simple" id="oo_1111396.jpg"><uri content-type="original_file" xlink:type="simple">https://binary.pensoft.net/fig/1111396</uri></graphic></fig></tp:treatment-sec><tp:treatment-sec sec-type="material" id="SECID0EUEDI"><title>Type.</title><p>Soil <abbrev xmlns:xlink="http://www.w3.org/1999/xlink" xlink:title="environmental DNA" id="ABBRID0E1EDI" xlink:type="simple">eDNA</abbrev> sample TUE103095 (<bold><italic>holotype</italic></bold>); type sequence EUK1603180 (<bold><italic>lectotype</italic></bold>); <abbrev xmlns:xlink="http://www.w3.org/1999/xlink" xlink:title="Global Soil Mycobiome consortium" id="ABBRID0EEFDI" xlink:type="simple">GSMc</abbrev> plot S590, <italic><tp:taxon-name><tp:taxon-name-part taxon-name-part-type="genus" reg="Populus">Populus</tp:taxon-name-part><tp:taxon-name-part taxon-name-part-type="species" reg="tremula">tremula</tp:taxon-name-part></tp:taxon-name></italic> forest (soil sample TUE003095) in Lehetu, Estonia, <named-content xmlns:xlink="http://www.w3.org/1999/xlink" content-type="dwc:verbatimCoordinates" xlink:type="simple"><named-content content-type="geo-json" specific-use="{&#34;type&#34;:&#34;Point&#34;,&#34;coordinates&#34;:[24.280410,59.018570]}" id="NCID0E3FDI" xlink:type="simple">59.01857°N, 24.28041°E</named-content></named-content>.</p></tp:treatment-sec><tp:treatment-sec sec-type="description" id="SECID0EBGDI"><title>Description.</title><p>Other sequences: EUK1603180 (type locality); EUK1602367 (LSU only; type locality; also found in 50 other sites in Estonia); EUK1634481 (<abbrev xmlns:xlink="http://www.w3.org/1999/xlink" xlink:title="Global Soil Mycobiome consortium" id="ABBRID0EHGDI" xlink:type="simple">GSMc</abbrev> plot G4195, <italic><tp:taxon-name><tp:taxon-name-part taxon-name-part-type="genus" reg="Quercus">Quercus</tp:taxon-name-part><tp:taxon-name-part taxon-name-part-type="species" reg="robur">robur</tp:taxon-name-part></tp:taxon-name></italic> woodland soil in Lustivere, Estonia, <named-content xmlns:xlink="http://www.w3.org/1999/xlink" content-type="dwc:verbatimCoordinates" xlink:type="simple"><named-content content-type="geo-json" specific-use="{&#34;type&#34;:&#34;Point&#34;,&#34;coordinates&#34;:[26.084650,58.662930]}" id="NCID0EZGDI" xlink:type="simple">58.66293°N, 26.08465°E</named-content></named-content>); EUK1603818 (<abbrev xmlns:xlink="http://www.w3.org/1999/xlink" xlink:title="Global Soil Mycobiome consortium" id="ABBRID0E5GDI" xlink:type="simple">GSMc</abbrev> plot G5824, managed grassland soil in Kuremaa, Estonia, <named-content xmlns:xlink="http://www.w3.org/1999/xlink" content-type="dwc:verbatimCoordinates" xlink:type="simple"><named-content content-type="geo-json" specific-use="{&#34;type&#34;:&#34;Point&#34;,&#34;coordinates&#34;:[26.527270,58.741380]}" id="NCID0EFHDI" xlink:type="simple">58.74138°N, 26.52727°E</named-content></named-content>); EUK1603131 (<abbrev xmlns:xlink="http://www.w3.org/1999/xlink" xlink:title="Global Soil Mycobiome consortium" id="ABBRID0EKHDI" xlink:type="simple">GSMc</abbrev> plot G4105, <italic><tp:taxon-name><tp:taxon-name-part taxon-name-part-type="genus" reg="Picea">Picea</tp:taxon-name-part><tp:taxon-name-part taxon-name-part-type="species" reg="abies">abies</tp:taxon-name-part></tp:taxon-name></italic> forest soil in Lepa, Estonia, <named-content xmlns:xlink="http://www.w3.org/1999/xlink" content-type="dwc:verbatimCoordinates" xlink:type="simple"><named-content content-type="geo-json" specific-use="{&#34;type&#34;:&#34;Point&#34;,&#34;coordinates&#34;:[26.239930,57.701580]}" id="NCID0E3HDI" xlink:type="simple">57.70158°N, 26.23993°E</named-content></named-content>); EUK0021956 (<abbrev xmlns:xlink="http://www.w3.org/1999/xlink" xlink:title="Global Soil Mycobiome consortium" id="ABBRID0EBIDI" xlink:type="simple">GSMc</abbrev> plot G5150, subarctic grassland soil in Kokelv, Norway, <named-content xmlns:xlink="http://www.w3.org/1999/xlink" content-type="dwc:verbatimCoordinates" xlink:type="simple"><named-content content-type="geo-json" specific-use="{&#34;type&#34;:&#34;Point&#34;,&#34;coordinates&#34;:[24.624830,70.611160]}" id="NCID0EIIDI" xlink:type="simple">70.61116°N, 24.62483°E</named-content></named-content>); and EUK0023592 (<abbrev xmlns:xlink="http://www.w3.org/1999/xlink" xlink:title="Global Soil Mycobiome consortium" id="ABBRID0ENIDI" xlink:type="simple">GSMc</abbrev> plot S035, mixed deciduous forest soil in Kedrovaya Pad, Russia, <named-content xmlns:xlink="http://www.w3.org/1999/xlink" content-type="dwc:verbatimCoordinates" xlink:type="simple"><named-content content-type="geo-json" specific-use="{&#34;type&#34;:&#34;Point&#34;,&#34;coordinates&#34;:[131.554470,43.108340]}" id="NCID0EUIDI" xlink:type="simple">43.10834°N, 131.55447°E</named-content></named-content>).</p></tp:treatment-sec><tp:treatment-sec sec-type="etymology" id="SECID0EZIDI"><title>Etymology.</title><p><italic>Lehetu</italic> (Estonian) refers to type locality (also meaning “leafless”); and <italic>Indrek</italic> (Estonian) refers to the first name of Indrek Hiiesalu who collected materials from the type locality.</p></tp:treatment-sec><tp:treatment-sec sec-type="notes" id="SECID0ETJDI"><title>Notes.</title><p>Found in Baltic States, Scandinavia and Russia, with <abbrev xmlns:xlink="http://www.w3.org/1999/xlink" xlink:title="internal transcribed spacer" id="ABBRID0EZJDI" xlink:type="simple">ITS</abbrev> and LSU sequences differing up to 3.5% and 0.2%, respectively. Seems to be a generalist in terms of habitat type and soil pH; so far, not found from roots.</p></tp:treatment-sec></tp:taxon-treatment>
