# Supplementary material for: ﻿Phylogenetic classification of arbuscular mycorrhizal fungi: new species and higher-ranking taxa in Glomeromycota and Mucoromycota (class Endogonomycetes)
Source: MycoKeys. 2024 Aug 9;107:273–325. doi: 10.3897/mycokeys.107.125549 (PMC11336396; doi:10.3897/mycokeys.107.125549)
Supplement: XML Treatment for Parnigua craigii [file mycokeys.107.125549-treatment52.xml]

<!DOCTYPE tp:taxon-treatment
  PUBLIC "-//TaxonX//DTD Taxonomic Treatment Publishing DTD v0 20100105//EN" "tax-treatment-NSO.dtd">
<tp:taxon-treatment xmlns:tp="http://www.plazi.org/taxpub"><tp:treatment-meta><kwd-group><label>Taxon classification</label><kwd>
                <named-content content-type="kingdom">Fungi</named-content>
              </kwd><kwd>
                <named-content content-type="order">Parniguales</named-content>
              </kwd><kwd>
                <named-content content-type="family">Parniguaceae</named-content>
              </kwd></kwd-group><mixed-citation publication-type="journal"><person-group><name><surname>Tedersoo</surname><given-names>Leho</given-names></name><name><surname>Magurno</surname><given-names>Franco</given-names></name><name><surname>Alkahtani</surname><given-names>Saad</given-names></name><name><surname>Mikryukov</surname><given-names>Vladimir</given-names></name></person-group><article-title>﻿Phylogenetic classification of arbuscular mycorrhizal fungi: new species and higher-ranking taxa in <tp:taxon-name><tp:taxon-name-part taxon-name-part-type="genus" reg="Glomeromycota">Glomeromycota</tp:taxon-name-part></tp:taxon-name> and <tp:taxon-name><tp:taxon-name-part taxon-name-part-type="division">Mucoromycota</tp:taxon-name-part></tp:taxon-name> (class <tp:taxon-name><tp:taxon-name-part taxon-name-part-type="order">Endogonomycetes</tp:taxon-name-part></tp:taxon-name>)</article-title><source>MycoKeys</source><day>09</day><month>08</month><year>2024</year><volume>107</volume><fpage>273</fpage><lpage>325</lpage><pub-id pub-id-type="doi">10.3897/mycokeys.107.125549</pub-id></mixed-citation></tp:treatment-meta><tp:nomenclature><label>﻿</label><tp:taxon-name>
              <object-id xmlns:xlink="http://www.w3.org/1999/xlink" content-type="arpha" xlink:type="simple">EB911EB9-126A-5830-815B-5352D47ACEA6</object-id>
              <tp:taxon-name-part taxon-name-part-type="genus" reg="Parnigua">Parnigua</tp:taxon-name-part>
              <tp:taxon-name-part taxon-name-part-type="species" reg="craigii">craigii</tp:taxon-name-part>
              <object-id xmlns:xlink="http://www.w3.org/1999/xlink" content-type="mycobank" xlink:type="simple">853611</object-id>
            </tp:taxon-name><tp:taxon-authority>Tedersoo</tp:taxon-authority><tp:taxon-status xmlns:xlink="http://www.w3.org/1999/xlink" xlink:type="simple">sp. nov.</tp:taxon-status></tp:nomenclature><tp:treatment-sec sec-type="diagnosis" id="SECID0EETBK"><title>Diagnosis.</title><p>Separation from other species of <italic><tp:taxon-name><tp:taxon-name-part taxon-name-part-type="genus" reg="Parnigua">Parnigua</tp:taxon-name-part></tp:taxon-name></italic> based on the <abbrev xmlns:xlink="http://www.w3.org/1999/xlink" xlink:title="internal transcribed spacer" id="ABBRID0ERTBK" xlink:type="simple">ITS</abbrev> region (positions 51–80 actgagccttgcagcaacaatctccccttt; no mismatch allowed) and LSU (positions 444–463 ggcgggaaatcagcccccct; no mismatch allowed) as indicated in Fig. <xref ref-type="fig" rid="F13">13</xref>.</p><fig id="F13" position="float" orientation="portrait"><object-id xmlns:xlink="http://www.w3.org/1999/xlink" content-type="doi" xlink:type="simple">10.3897/mycokeys.107.125549.figure13</object-id><object-id xmlns:xlink="http://www.w3.org/1999/xlink" content-type="zenodo_dep_id" xlink:type="simple">13293551</object-id><object-id xmlns:xlink="http://www.w3.org/1999/xlink" content-type="arpha" xlink:type="simple">C5B6F558-F5D9-5A88-AD4E-149A2B2D1538</object-id><label>Figure 13.</label><caption><p>Diagnostic barcodes for <italic><tp:taxon-name><tp:taxon-name-part taxon-name-part-type="genus" reg="Parnigua">Parnigua</tp:taxon-name-part><tp:taxon-name-part taxon-name-part-type="species" reg="craigii">craigii</tp:taxon-name-part></tp:taxon-name></italic> relative to closely-related taxa in ITS2 and LSU.</p></caption><graphic xmlns:xlink="http://www.w3.org/1999/xlink" xlink:href="mycokeys-107-273-g013.jpg" position="float" orientation="portrait" xlink:type="simple" id="oo_1111400.jpg"><uri content-type="original_file" xlink:type="simple">https://binary.pensoft.net/fig/1111400</uri></graphic></fig></tp:treatment-sec><tp:treatment-sec sec-type="material" id="SECID0ERUBK"><title>Type.</title><p>Soil <abbrev xmlns:xlink="http://www.w3.org/1999/xlink" xlink:title="environmental DNA" id="ABBRID0EXUBK" xlink:type="simple">eDNA</abbrev> sample TUE102228 (<bold><italic>holotype</italic></bold>); type sequence: EUK1635261 (<bold><italic>lectotype</italic></bold>); <abbrev xmlns:xlink="http://www.w3.org/1999/xlink" xlink:title="Global Soil Mycobiome consortium" id="ABBRID0EBVBK" xlink:type="simple">GSMc</abbrev> plot G5251, <italic><tp:taxon-name><tp:taxon-name-part taxon-name-part-type="genus" reg="Quercus">Quercus</tp:taxon-name-part><tp:taxon-name-part taxon-name-part-type="species" reg="robur">robur</tp:taxon-name-part></tp:taxon-name></italic> woodland (soil sample TUE002228) in Parnigu, Estonia, <named-content xmlns:xlink="http://www.w3.org/1999/xlink" content-type="dwc:verbatimCoordinates" xlink:type="simple"><named-content content-type="geo-json" specific-use="{&#34;type&#34;:&#34;Point&#34;,&#34;coordinates&#34;:[26.384680,58.640960]}" id="NCID0EZVBK" xlink:type="simple">58.64096°N, 26.38468°E</named-content></named-content>.</p></tp:treatment-sec><tp:treatment-sec sec-type="description" id="SECID0E5VBK"><title>Description.</title><p>Other sequences: EUK1635874 (<abbrev xmlns:xlink="http://www.w3.org/1999/xlink" xlink:title="Global Soil Mycobiome consortium" id="ABBRID0EEWBK" xlink:type="simple">GSMc</abbrev> plot G4499, calcareous <italic><tp:taxon-name><tp:taxon-name-part taxon-name-part-type="genus" reg="Picea">Picea</tp:taxon-name-part><tp:taxon-name-part taxon-name-part-type="species" reg="abies">abies</tp:taxon-name-part></tp:taxon-name></italic> forest soil in Kurisoo, Estonia; <named-content xmlns:xlink="http://www.w3.org/1999/xlink" content-type="dwc:verbatimCoordinates" xlink:type="simple"><named-content content-type="geo-json" specific-use="{&#34;type&#34;:&#34;Point&#34;,&#34;coordinates&#34;:[25.763950,59.128080]}" id="NCID0EWWBK" xlink:type="simple">59.12808°N, 25.76395°E</named-content></named-content>); EUK1635875 (<abbrev xmlns:xlink="http://www.w3.org/1999/xlink" xlink:title="Global Soil Mycobiome consortium" id="ABBRID0E2WBK" xlink:type="simple">GSMc</abbrev> plot G4746, <italic><tp:taxon-name><tp:taxon-name-part taxon-name-part-type="genus" reg="Betula">Betula</tp:taxon-name-part><tp:taxon-name-part taxon-name-part-type="species" reg="pendula">pendula</tp:taxon-name-part></tp:taxon-name></italic> forest soil in Karjamõisa, Estonia, <named-content xmlns:xlink="http://www.w3.org/1999/xlink" content-type="dwc:verbatimCoordinates" xlink:type="simple"><named-content content-type="geo-json" specific-use="{&#34;type&#34;:&#34;Point&#34;,&#34;coordinates&#34;:[26.354930,57.597610]}" id="NCID0ENXBK" xlink:type="simple">57.59761°N, 26.35493°E</named-content></named-content>); EUK1635878 (<abbrev xmlns:xlink="http://www.w3.org/1999/xlink" xlink:title="Global Soil Mycobiome consortium" id="ABBRID0ESXBK" xlink:type="simple">GSMc</abbrev> plot G4794, <italic><tp:taxon-name><tp:taxon-name-part taxon-name-part-type="genus" reg="Ulmus">Ulmus</tp:taxon-name-part></tp:taxon-name>-<tp:taxon-name><tp:taxon-name-part taxon-name-part-type="genus" reg="Fraxinus">Fraxinus</tp:taxon-name-part></tp:taxon-name></italic> forest soil in Lõhtsuu, Estonia, <named-content xmlns:xlink="http://www.w3.org/1999/xlink" content-type="dwc:verbatimCoordinates" xlink:type="simple"><named-content content-type="geo-json" specific-use="{&#34;type&#34;:&#34;Point&#34;,&#34;coordinates&#34;:[26.520690,57.917810]}" id="NCID0EAYBK" xlink:type="simple">57.91781°N, 26.52069°E</named-content></named-content>); EUK1603328 (<abbrev xmlns:xlink="http://www.w3.org/1999/xlink" xlink:title="Global Soil Mycobiome consortium" id="ABBRID0EFYBK" xlink:type="simple">GSMc</abbrev> plot G4167, <italic><tp:taxon-name><tp:taxon-name-part taxon-name-part-type="genus" reg="Salix">Salix</tp:taxon-name-part><tp:taxon-name-part taxon-name-part-type="species" reg="pentandra">pentandra</tp:taxon-name-part></tp:taxon-name></italic> peat soil in Tammispää, Estonia, <named-content xmlns:xlink="http://www.w3.org/1999/xlink" content-type="dwc:verbatimCoordinates" xlink:type="simple"><named-content content-type="geo-json" specific-use="{&#34;type&#34;:&#34;Point&#34;,&#34;coordinates&#34;:[27.011180,58.920510]}" id="NCID0EXYBK" xlink:type="simple">58.92051°N, 27.01118°E</named-content></named-content>); EUK1602985 (<abbrev xmlns:xlink="http://www.w3.org/1999/xlink" xlink:title="Global Soil Mycobiome consortium" id="ABBRID0E3YBK" xlink:type="simple">GSMc</abbrev> plot G5923, <italic><tp:taxon-name><tp:taxon-name-part taxon-name-part-type="genus" reg="Malus">Malus</tp:taxon-name-part><tp:taxon-name-part taxon-name-part-type="species" reg="domestica">domestica</tp:taxon-name-part></tp:taxon-name></italic> orchard soil in Kalnabeites, Latvia, <named-content xmlns:xlink="http://www.w3.org/1999/xlink" content-type="dwc:verbatimCoordinates" xlink:type="simple"><named-content content-type="geo-json" specific-use="{&#34;type&#34;:&#34;Point&#34;,&#34;coordinates&#34;:[24.856600,57.133300]}" id="NCID0EOZBK" xlink:type="simple">57.1333°N, 24.8566°E</named-content></named-content>); <ext-link xmlns:xlink="http://www.w3.org/1999/xlink" ext-link-type="gen" xlink:href="OU939710" xlink:type="simple">OU939710</ext-link> (grassland soil in Kungsängen, Sweden, <named-content xmlns:xlink="http://www.w3.org/1999/xlink" content-type="dwc:verbatimCoordinates" xlink:type="simple"><named-content content-type="geo-json" specific-use="{&#34;type&#34;:&#34;Point&#34;,&#34;coordinates&#34;:[17.661000,59.837000]}" id="NCID0E2ZBK" xlink:type="simple">59.837°N, 17.661°E</named-content></named-content>); and <ext-link xmlns:xlink="http://www.w3.org/1999/xlink" ext-link-type="gen" xlink:href="MH625006" xlink:type="simple">MH625006</ext-link> (grassland soil in Wakanui, New Zealand, <named-content xmlns:xlink="http://www.w3.org/1999/xlink" content-type="dwc:verbatimCoordinates" xlink:type="simple"><named-content content-type="geo-json" specific-use="{&#34;type&#34;:&#34;Point&#34;,&#34;coordinates&#34;:[172.470000,43.668000]}" id="NCID0EI1BK" xlink:type="simple">-43.668°N, 172.470°E</named-content></named-content>), first isolated by Craig R. Anderson (<xref ref-type="bibr" rid="B3">Anderson et al. 2018</xref>).</p></tp:treatment-sec><tp:treatment-sec sec-type="etymology" id="SECID0EX1BK"><title>Etymology.</title><p><italic>Parnigu</italic> (Estonian) refers to type locality; and <italic>Craig</italic> (English) refers to the first name of Craig R. Anderson who was the first to record this species.</p></tp:treatment-sec><tp:treatment-sec sec-type="notes" id="SECID0ER2BK"><title>Notes.</title><p>Found from Estonia, Sweden and New Zealand, with <abbrev xmlns:xlink="http://www.w3.org/1999/xlink" xlink:title="internal transcribed spacer" id="ABBRID0EX2BK" xlink:type="simple">ITS</abbrev> and LSU sequences differing up to 0.5%. Found in all croplands, grasslands, deciduous and coniferous forests.</p></tp:treatment-sec><ref-list><ref id="B3"><mixed-citation xmlns:xlink="http://www.w3.org/1999/xlink" xlink:type="simple"><person-group><name name-style="western"><surname>Anderson</surname><given-names>CR</given-names></name><name name-style="western"><surname>Peterson</surname><given-names>ME</given-names></name><name name-style="western"><surname>Frampton</surname><given-names>RA</given-names></name><name name-style="western"><surname>Bulman</surname><given-names>SR</given-names></name><name name-style="western"><surname>Keenan</surname><given-names>S</given-names></name><name name-style="western"><surname>Curtin</surname><given-names>D</given-names></name></person-group> (<year>2018</year>) Rapid increases in soil pH solubilise organic matter, dramatically increase denitrification potential and strongly stimulate microorganisms from the <tp:taxon-name><tp:taxon-name-part taxon-name-part-type="phylum">Firmicutes</tp:taxon-name-part></tp:taxon-name> phylum. PeerJ 6: e6090. <ext-link xlink:href="10.7717/peerj.6090" ext-link-type="doi" xlink:type="simple">https://doi.org/10.7717/peerj.6090</ext-link></mixed-citation></ref></ref-list></tp:taxon-treatment>
