# Supplementary material for: ﻿Phylogenetic classification of arbuscular mycorrhizal fungi: new species and higher-ranking taxa in Glomeromycota and Mucoromycota (class Endogonomycetes)
Source: MycoKeys. 2024 Aug 9;107:273–325. doi: 10.3897/mycokeys.107.125549 (PMC11336396; doi:10.3897/mycokeys.107.125549)
Supplement: XML Treatment for Riederberga sylviae [file mycokeys.107.125549-treatment56.xml]

<!DOCTYPE tp:taxon-treatment
  PUBLIC "-//TaxonX//DTD Taxonomic Treatment Publishing DTD v0 20100105//EN" "tax-treatment-NSO.dtd">
<tp:taxon-treatment xmlns:tp="http://www.plazi.org/taxpub"><tp:treatment-meta><kwd-group><label>Taxon classification</label><kwd>
                <named-content content-type="kingdom">Fungi</named-content>
              </kwd><kwd>
                <named-content content-type="order">Riederbergales</named-content>
              </kwd><kwd>
                <named-content content-type="family">Riederbergaceae</named-content>
              </kwd></kwd-group><mixed-citation publication-type="journal"><person-group><name><surname>Tedersoo</surname><given-names>Leho</given-names></name><name><surname>Magurno</surname><given-names>Franco</given-names></name><name><surname>Alkahtani</surname><given-names>Saad</given-names></name><name><surname>Mikryukov</surname><given-names>Vladimir</given-names></name></person-group><article-title>﻿Phylogenetic classification of arbuscular mycorrhizal fungi: new species and higher-ranking taxa in <tp:taxon-name><tp:taxon-name-part taxon-name-part-type="genus" reg="Glomeromycota">Glomeromycota</tp:taxon-name-part></tp:taxon-name> and <tp:taxon-name><tp:taxon-name-part taxon-name-part-type="division">Mucoromycota</tp:taxon-name-part></tp:taxon-name> (class <tp:taxon-name><tp:taxon-name-part taxon-name-part-type="order">Endogonomycetes</tp:taxon-name-part></tp:taxon-name>)</article-title><source>MycoKeys</source><day>09</day><month>08</month><year>2024</year><volume>107</volume><fpage>273</fpage><lpage>325</lpage><pub-id pub-id-type="doi">10.3897/mycokeys.107.125549</pub-id></mixed-citation></tp:treatment-meta><tp:nomenclature><label>﻿</label><tp:taxon-name>
              <object-id xmlns:xlink="http://www.w3.org/1999/xlink" content-type="arpha" xlink:type="simple">9E7F08B8-4B5F-5D4A-A6FD-E53BEF71D3D8</object-id>
              <tp:taxon-name-part taxon-name-part-type="genus" reg="Riederberga">Riederberga</tp:taxon-name-part>
              <tp:taxon-name-part taxon-name-part-type="species" reg="sylviae">sylviae</tp:taxon-name-part>
              <object-id xmlns:xlink="http://www.w3.org/1999/xlink" content-type="mycobank" xlink:type="simple">853615</object-id>
            </tp:taxon-name><tp:taxon-authority>Tedersoo</tp:taxon-authority><tp:taxon-status xmlns:xlink="http://www.w3.org/1999/xlink" xlink:type="simple">sp. nov.</tp:taxon-status></tp:nomenclature><tp:treatment-sec sec-type="diagnosis" id="SECID0EVKCK"><title>Diagnosis.</title><p>Separation from other species of <italic><tp:taxon-name><tp:taxon-name-part taxon-name-part-type="genus" reg="Riederberga">Riederberga</tp:taxon-name-part></tp:taxon-name></italic> based on the <abbrev xmlns:xlink="http://www.w3.org/1999/xlink" xlink:title="internal transcribed spacer" id="ABBRID0ECLCK" xlink:type="simple">ITS</abbrev> region (ITS2 positions 186–215 gctttggacggcatgcgaatctgcatcaca; one mismatch allowed) and LSU (positions 656–685 tcaccaatcgacgtcaatcggcatgcgtct; one mismatch allowed) as indicated in Fig. <xref ref-type="fig" rid="F14">14</xref>.</p><fig id="F14" position="float" orientation="portrait"><object-id xmlns:xlink="http://www.w3.org/1999/xlink" content-type="doi" xlink:type="simple">10.3897/mycokeys.107.125549.figure14</object-id><object-id xmlns:xlink="http://www.w3.org/1999/xlink" content-type="zenodo_dep_id" xlink:type="simple">13293553</object-id><object-id xmlns:xlink="http://www.w3.org/1999/xlink" content-type="arpha" xlink:type="simple">80F370C0-9CCF-599D-82CD-9DF163E2694F</object-id><label>Figure 14.</label><caption><p>Diagnostic barcodes for <italic><tp:taxon-name><tp:taxon-name-part taxon-name-part-type="genus" reg="Riederberga">Riederberga</tp:taxon-name-part><tp:taxon-name-part taxon-name-part-type="species" reg="sylviae">sylviae</tp:taxon-name-part></tp:taxon-name></italic> relative to closely-related taxa in ITS2 and LSU.</p></caption><graphic xmlns:xlink="http://www.w3.org/1999/xlink" xlink:href="mycokeys-107-273-g014.jpg" position="float" orientation="portrait" xlink:type="simple" id="oo_1111401.jpg"><uri content-type="original_file" xlink:type="simple">https://binary.pensoft.net/fig/1111401</uri></graphic></fig></tp:treatment-sec><tp:treatment-sec sec-type="material" id="SECID0ECMCK"><title>Type.</title><p>Soil <abbrev xmlns:xlink="http://www.w3.org/1999/xlink" xlink:title="environmental DNA" id="ABBRID0EIMCK" xlink:type="simple">eDNA</abbrev> sample TUE128372 (<bold><italic>holotype</italic></bold>); <abbrev xmlns:xlink="http://www.w3.org/1999/xlink" xlink:title="environmental DNA" id="ABBRID0EPMCK" xlink:type="simple">eDNA</abbrev> sequence: EUK1602903 (<bold><italic>lectotype</italic></bold>); <abbrev xmlns:xlink="http://www.w3.org/1999/xlink" xlink:title="Global Soil Mycobiome consortium" id="ABBRID0EWMCK" xlink:type="simple">GSMc</abbrev> plot G5783, wet grassland (soil sample TUE028372) in Altnurga, Estonia, <named-content xmlns:xlink="http://www.w3.org/1999/xlink" content-type="dwc:verbatimCoordinates" xlink:type="simple"><named-content content-type="geo-json" specific-use="{&#34;type&#34;:&#34;Point&#34;,&#34;coordinates&#34;:[26.292590,58.556820]}" id="NCID0E4MCK" xlink:type="simple">58.55682°N, 26.29259°E</named-content></named-content>.</p></tp:treatment-sec><tp:treatment-sec sec-type="description" id="SECID0ECNCK"><title>Description.</title><p>Other sequences: EUK1604046 and EUK1604047 (both type locality); and <ext-link xmlns:xlink="http://www.w3.org/1999/xlink" ext-link-type="gen" xlink:href="GU055683" xlink:type="simple">GU055683</ext-link> (<abbrev xmlns:xlink="http://www.w3.org/1999/xlink" xlink:title="internal transcribed spacer" id="ABBRID0ENNCK" xlink:type="simple">ITS</abbrev> part considered; managed grassland soil in Riederberg, Austria, <named-content xmlns:xlink="http://www.w3.org/1999/xlink" content-type="dwc:verbatimCoordinates" xlink:type="simple"><named-content content-type="geo-json" specific-use="{&#34;type&#34;:&#34;Point&#34;,&#34;coordinates&#34;:[16.070000,48.250000]}" id="NCID0E1NCK" xlink:type="simple">48.25°N, 16.07°E</named-content></named-content>), collected by Sylvia Klaubauf (<xref ref-type="bibr" rid="B39">Klaubauf et al. 2010</xref>).</p></tp:treatment-sec><tp:treatment-sec sec-type="etymology" id="SECID0EJOCK"><title>Etymology.</title><p><italic>Riederberg</italic> (German) refers to type locality; and <italic>Sylvia</italic> (German) refers to the first name of Sylvia Klaubauf, who first collected the materials of type species and the entire order from the type habitat.</p></tp:treatment-sec><tp:treatment-sec sec-type="notes" id="SECID0EDPCK"><title>Notes.</title><p>Found in Austria and Estonia, with <abbrev xmlns:xlink="http://www.w3.org/1999/xlink" xlink:title="internal transcribed spacer" id="ABBRID0EJPCK" xlink:type="simple">ITS</abbrev> and LSU sequences displaying up to 1% differences.</p></tp:treatment-sec><ref-list><ref id="B39"><mixed-citation xmlns:xlink="http://www.w3.org/1999/xlink" xlink:type="simple"><person-group><name name-style="western"><surname>Klaubauf</surname><given-names>S</given-names></name><name name-style="western"><surname>Inselbacher</surname><given-names>E</given-names></name><name name-style="western"><surname>Zechmeister-Boltenstern</surname><given-names>S</given-names></name><name name-style="western"><surname>Wanck</surname><given-names>W</given-names></name><name name-style="western"><surname>Gottsberger</surname><given-names>R</given-names></name><name name-style="western"><surname>Strauss</surname><given-names>J</given-names></name><name name-style="western"><surname>Gorfer</surname><given-names>M</given-names></name></person-group> (<year>2010</year>) <article-title>Molecular diversity of fungal communities in agricultural soils from lower Austria.</article-title><source>Fungal Diversity</source><volume>44</volume>(<issue>1</issue>): <fpage>65</fpage>–<lpage>75</lpage>. <ext-link xlink:href="10.1007/s13225-010-0053-1" ext-link-type="doi" xlink:type="simple">https://doi.org/10.1007/s13225-010-0053-1</ext-link></mixed-citation></ref></ref-list></tp:taxon-treatment>
