# Supplementary material for: ﻿Phylogenetic classification of arbuscular mycorrhizal fungi: new species and higher-ranking taxa in Glomeromycota and Mucoromycota (class Endogonomycetes)
Source: MycoKeys. 2024 Aug 9;107:273–325. doi: 10.3897/mycokeys.107.125549 (PMC11336396; doi:10.3897/mycokeys.107.125549)
Supplement: XML Treatment for Ruuaceae [file mycokeys.107.125549-treatment58.xml]

<!DOCTYPE tp:taxon-treatment
  PUBLIC "-//TaxonX//DTD Taxonomic Treatment Publishing DTD v0 20100105//EN" "tax-treatment-NSO.dtd">
<tp:taxon-treatment xmlns:tp="http://www.plazi.org/taxpub"><tp:treatment-meta><kwd-group><label>Taxon classification</label><kwd>
                <named-content content-type="kingdom">Fungi</named-content>
              </kwd><kwd>
                <named-content content-type="order">Ruuales</named-content>
              </kwd></kwd-group><mixed-citation publication-type="journal"><person-group><name><surname>Tedersoo</surname><given-names>Leho</given-names></name><name><surname>Magurno</surname><given-names>Franco</given-names></name><name><surname>Alkahtani</surname><given-names>Saad</given-names></name><name><surname>Mikryukov</surname><given-names>Vladimir</given-names></name></person-group><article-title>﻿Phylogenetic classification of arbuscular mycorrhizal fungi: new species and higher-ranking taxa in <tp:taxon-name><tp:taxon-name-part taxon-name-part-type="genus" reg="Glomeromycota">Glomeromycota</tp:taxon-name-part></tp:taxon-name> and <tp:taxon-name><tp:taxon-name-part taxon-name-part-type="division">Mucoromycota</tp:taxon-name-part></tp:taxon-name> (class <tp:taxon-name><tp:taxon-name-part taxon-name-part-type="order">Endogonomycetes</tp:taxon-name-part></tp:taxon-name>)</article-title><source>MycoKeys</source><day>09</day><month>08</month><year>2024</year><volume>107</volume><fpage>273</fpage><lpage>325</lpage><pub-id pub-id-type="doi">10.3897/mycokeys.107.125549</pub-id></mixed-citation></tp:treatment-meta><tp:nomenclature><label>﻿</label><tp:taxon-name>
              <object-id xmlns:xlink="http://www.w3.org/1999/xlink" content-type="arpha" xlink:type="simple">A5F825F3-3F11-54D4-BC46-D16EE26D497C</object-id>
              <tp:taxon-name-part taxon-name-part-type="family">Ruuaceae</tp:taxon-name-part>
              <object-id xmlns:xlink="http://www.w3.org/1999/xlink" content-type="mycobank" xlink:type="simple">853617</object-id>
            </tp:taxon-name><tp:taxon-authority>Tedersoo</tp:taxon-authority><tp:taxon-status xmlns:xlink="http://www.w3.org/1999/xlink" xlink:type="simple">fam. nov.</tp:taxon-status></tp:nomenclature><tp:treatment-sec sec-type="type genus" id="SECID0EDTCK"><title>Type genus.</title><p><italic><tp:taxon-name><tp:taxon-name-part taxon-name-part-type="genus" reg="Ruua">Ruua</tp:taxon-name-part></tp:taxon-name></italic> Tedersoo.</p></tp:treatment-sec><tp:treatment-sec sec-type="description" id="SECID0EQTCK"><title>Description.</title><p>Covers the monophyletic group in <tp:taxon-name><tp:taxon-name-part taxon-name-part-type="order">Ruuales</tp:taxon-name-part></tp:taxon-name> (Fig. <xref ref-type="fig" rid="F2">2</xref>). Phylogenetically delimited as the least inclusive clade covering sequence accessions EUK1603424, EUK1600239, EUK1600169 and EUK1600180 (Suppl. material <xref ref-type="supplementary-material" rid="S3">3</xref>).</p></tp:treatment-sec><tp:treatment-sec sec-type="notes" id="SECID0EDUCK"><title>Notes.</title><p>Recognised based on <abbrev xmlns:xlink="http://www.w3.org/1999/xlink" xlink:title="environmental DNA" id="ABBRID0EJUCK" xlink:type="simple">eDNA</abbrev> sequences only. Currently includes <italic><tp:taxon-name><tp:taxon-name-part taxon-name-part-type="genus" reg="Ruua">Ruua</tp:taxon-name-part></tp:taxon-name></italic> and another genus-level taxon represented by sequence EUK1602764 (<abbrev xmlns:xlink="http://www.w3.org/1999/xlink" xlink:title="Global Soil Mycobiome consortium" id="ABBRID0EUUCK" xlink:type="simple">GSMc</abbrev> plot G4189, <italic><tp:taxon-name><tp:taxon-name-part taxon-name-part-type="genus" reg="Populus">Populus</tp:taxon-name-part><tp:taxon-name-part taxon-name-part-type="species" reg="tremula">tremula</tp:taxon-name-part></tp:taxon-name></italic> forest soil in <tp:taxon-name><tp:taxon-name-part taxon-name-part-type="genus" reg="Tammsaare">Tammsaare</tp:taxon-name-part></tp:taxon-name>, Estonia, <named-content xmlns:xlink="http://www.w3.org/1999/xlink" content-type="dwc:verbatimCoordinates" xlink:type="simple"><named-content content-type="geo-json" specific-use="{&#34;type&#34;:&#34;Point&#34;,&#34;coordinates&#34;:[27.201410,57.844440]}" id="NCID0EMVCK" xlink:type="simple">57.84444°N, 27.20141°E</named-content></named-content>).</p></tp:treatment-sec><tp:treatment-sec><!--Section generated to contain objects referenced in tp:taxon-treatment.--><fig id="F2" position="float" orientation="portrait"><object-id xmlns:xlink="http://www.w3.org/1999/xlink" content-type="doi" xlink:type="simple">10.3897/mycokeys.107.125549.figure2</object-id><object-id xmlns:xlink="http://www.w3.org/1999/xlink" content-type="zenodo_dep_id" xlink:type="simple">13293561</object-id><object-id xmlns:xlink="http://www.w3.org/1999/xlink" content-type="arpha" xlink:type="simple">C0A673EE-DA3D-5B65-9DC3-773776B277D3</object-id><label>Figure 2.</label><caption><p>Phylogenetic position of genera and genus-level groups of <tp:taxon-name><tp:taxon-name-part taxon-name-part-type="order">Endogonomycetes</tp:taxon-name-part></tp:taxon-name> based on Maximum Likelihood analysis of SSU-5.8S-LSU sequences. The clades are collapsed, with the number of sequences included in parentheses. Question marks above branches indicate low ultra-rapid bootstrap support (&lt; 95). Orders are highlighted in different colours. The uncollapsed phylogram is given in Suppl. material <xref ref-type="supplementary-material" rid="S3">3</xref>.</p></caption><graphic xmlns:xlink="http://www.w3.org/1999/xlink" xlink:href="mycokeys-107-273-g002.jpg" position="float" orientation="portrait" xlink:type="simple" id="oo_1111389.jpg"><uri content-type="original_file" xlink:type="simple">https://binary.pensoft.net/fig/1111389</uri></graphic></fig><supplementary-material xmlns:xlink="http://www.w3.org/1999/xlink" id="S3" position="float" orientation="portrait" xlink:type="simple"><object-id content-type="doi" xlink:type="simple">10.3897/mycokeys.107.125549.suppl3</object-id><object-id content-type="zenodo_dep_id" xlink:type="simple">13293581</object-id><object-id content-type="arpha" xlink:type="simple">80ED33A9-5F0A-5B9E-98C7-F4F33461D76C</object-id><label>Supplementary material 3</label><caption><p>Maximum Likelihood phylogram indicating phylogenetic relationships amongst <italic><tp:taxon-name><tp:taxon-name-part taxon-name-part-type="order">Endogonomycetes</tp:taxon-name-part></tp:taxon-name></italic> based on SSU-5.8S-LSU sequences</p></caption><statement content-type="dataType"><label>Data type</label><p>pdf</p></statement><media xlink:href="mycokeys-107-273-s003.pdf" mimetype="application" mime-subtype="pdf" position="float" orientation="portrait" xlink:type="simple" id="oo_1111407.pdf"><uri content-type="original_file" xlink:type="simple">https://binary.pensoft.net/file/1111407</uri></media><permissions><license xlink:type="simple"><license-p>This dataset is made available under the Open Database License (http://opendatacommons.org/licenses/odbl/1.0/). The Open Database License (ODbL) is a license agreement intended to allow users to freely share, modify, and use this Dataset while maintaining this same freedom for others, provided that the original source and author(s) are credited.</license-p></license></permissions><attrib specific-use="authors">Leho Tedersoo, Franco Magurno, Saad Alkahtani, Vladimir Mikryukov</attrib></supplementary-material></tp:treatment-sec></tp:taxon-treatment>
