# Supplementary material for: ﻿Phylogenetic classification of arbuscular mycorrhizal fungi: new species and higher-ranking taxa in Glomeromycota and Mucoromycota (class Endogonomycetes)
Source: MycoKeys. 2024 Aug 9;107:273–325. doi: 10.3897/mycokeys.107.125549 (PMC11336396; doi:10.3897/mycokeys.107.125549)
Supplement: XML Treatment for Ruua coralieae [file mycokeys.107.125549-treatment60.xml]

<!DOCTYPE tp:taxon-treatment
  PUBLIC "-//TaxonX//DTD Taxonomic Treatment Publishing DTD v0 20100105//EN" "tax-treatment-NSO.dtd">
<tp:taxon-treatment xmlns:tp="http://www.plazi.org/taxpub"><tp:treatment-meta><kwd-group><label>Taxon classification</label><kwd>
                <named-content content-type="kingdom">Fungi</named-content>
              </kwd><kwd>
                <named-content content-type="order">Ruuales</named-content>
              </kwd><kwd>
                <named-content content-type="family">Ruuaceae</named-content>
              </kwd></kwd-group><mixed-citation publication-type="journal"><person-group><name><surname>Tedersoo</surname><given-names>Leho</given-names></name><name><surname>Magurno</surname><given-names>Franco</given-names></name><name><surname>Alkahtani</surname><given-names>Saad</given-names></name><name><surname>Mikryukov</surname><given-names>Vladimir</given-names></name></person-group><article-title>﻿Phylogenetic classification of arbuscular mycorrhizal fungi: new species and higher-ranking taxa in <tp:taxon-name><tp:taxon-name-part taxon-name-part-type="genus" reg="Glomeromycota">Glomeromycota</tp:taxon-name-part></tp:taxon-name> and <tp:taxon-name><tp:taxon-name-part taxon-name-part-type="division">Mucoromycota</tp:taxon-name-part></tp:taxon-name> (class <tp:taxon-name><tp:taxon-name-part taxon-name-part-type="order">Endogonomycetes</tp:taxon-name-part></tp:taxon-name>)</article-title><source>MycoKeys</source><day>09</day><month>08</month><year>2024</year><volume>107</volume><fpage>273</fpage><lpage>325</lpage><pub-id pub-id-type="doi">10.3897/mycokeys.107.125549</pub-id></mixed-citation></tp:treatment-meta><tp:nomenclature><label>﻿</label><tp:taxon-name>
              <object-id xmlns:xlink="http://www.w3.org/1999/xlink" content-type="arpha" xlink:type="simple">857DC242-41B5-5BCD-9ACA-B042FC3E784D</object-id>
              <tp:taxon-name-part taxon-name-part-type="genus" reg="Ruua">Ruua</tp:taxon-name-part>
              <tp:taxon-name-part taxon-name-part-type="species" reg="coralieae">coralieae</tp:taxon-name-part>
              <object-id xmlns:xlink="http://www.w3.org/1999/xlink" content-type="mycobank" xlink:type="simple">853619</object-id>
            </tp:taxon-name><tp:taxon-authority>Tedersoo</tp:taxon-authority><tp:taxon-status xmlns:xlink="http://www.w3.org/1999/xlink" xlink:type="simple">sp. nov.</tp:taxon-status></tp:nomenclature><tp:treatment-sec sec-type="diagnosis" id="SECID0E42CK"><title>Diagnosis.</title><p>Separation from other species of <italic><tp:taxon-name><tp:taxon-name-part taxon-name-part-type="genus" reg="Ruua">Ruua</tp:taxon-name-part></tp:taxon-name></italic> based on the <abbrev xmlns:xlink="http://www.w3.org/1999/xlink" xlink:title="internal transcribed spacer" id="ABBRID0EK3CK" xlink:type="simple">ITS</abbrev> region (positions 217–243 gaaaaaaaaagaaaggaaagaaaaggt; one mismatch allowed) and LSU (positions 470–489 tagtgcacttgctttcgcac; no mismatch allowed) as indicated in Fig. <xref ref-type="fig" rid="F15">15</xref>.</p><fig id="F15" position="float" orientation="portrait"><object-id xmlns:xlink="http://www.w3.org/1999/xlink" content-type="doi" xlink:type="simple">10.3897/mycokeys.107.125549.figure15</object-id><object-id xmlns:xlink="http://www.w3.org/1999/xlink" content-type="zenodo_dep_id" xlink:type="simple">13293555</object-id><object-id xmlns:xlink="http://www.w3.org/1999/xlink" content-type="arpha" xlink:type="simple">8F0E4F14-EBA1-5B4B-9826-CCD4DC79CCD3</object-id><label>Figure 15.</label><caption><p>Diagnostic barcodes for <italic><tp:taxon-name><tp:taxon-name-part taxon-name-part-type="genus" reg="Ruua">Ruua</tp:taxon-name-part><tp:taxon-name-part taxon-name-part-type="species" reg="coralieae">coralieae</tp:taxon-name-part></tp:taxon-name></italic> relative to closely-related taxa in ITS2 and LSU.</p></caption><graphic xmlns:xlink="http://www.w3.org/1999/xlink" xlink:href="mycokeys-107-273-g015.jpg" position="float" orientation="portrait" xlink:type="simple" id="oo_1111402.jpg"><uri content-type="original_file" xlink:type="simple">https://binary.pensoft.net/fig/1111402</uri></graphic></fig></tp:treatment-sec><tp:treatment-sec sec-type="material" id="SECID0EK4CK"><title>Type.</title><p><abbrev xmlns:xlink="http://www.w3.org/1999/xlink" xlink:title="environmental DNA" id="ABBRID0EQ4CK" xlink:type="simple">eDNA</abbrev> sample TUE101598 (<bold><italic>holotype</italic></bold>); <abbrev xmlns:xlink="http://www.w3.org/1999/xlink" xlink:title="environmental DNA" id="ABBRID0EX4CK" xlink:type="simple">eDNA</abbrev> sequence EUK1603424; <abbrev xmlns:xlink="http://www.w3.org/1999/xlink" xlink:title="Global Soil Mycobiome consortium" id="ABBRID0E24CK" xlink:type="simple">GSMc</abbrev> plot G4464, <italic><tp:taxon-name><tp:taxon-name-part taxon-name-part-type="genus" reg="Quercus">Quercus</tp:taxon-name-part><tp:taxon-name-part taxon-name-part-type="species" reg="robur">robur</tp:taxon-name-part></tp:taxon-name></italic> forest (soil sample TUE101598) in Ruu, Estonia, <named-content xmlns:xlink="http://www.w3.org/1999/xlink" content-type="dwc:verbatimCoordinates" xlink:type="simple"><named-content content-type="geo-json" specific-use="{&#34;type&#34;:&#34;Point&#34;,&#34;coordinates&#34;:[25.221660,59.450590]}" id="NCID0ET5CK" xlink:type="simple">59.45059°N, 25.22166°E</named-content></named-content>.</p></tp:treatment-sec><tp:treatment-sec sec-type="description" id="SECID0EY5CK"><title>Description.</title><p>Other sequences: EUK1602853 and EUK1600135 (type locality); EUK1604050 (<abbrev xmlns:xlink="http://www.w3.org/1999/xlink" xlink:title="Global Soil Mycobiome consortium" id="ABBRID0E55CK" xlink:type="simple">GSMc</abbrev> plot G5002, <italic><tp:taxon-name><tp:taxon-name-part taxon-name-part-type="genus" reg="Tilia">Tilia</tp:taxon-name-part></tp:taxon-name>-<tp:taxon-name><tp:taxon-name-part taxon-name-part-type="genus" reg="Quercus">Quercus</tp:taxon-name-part></tp:taxon-name></italic> forest soil in Naissaar, Estonia, <named-content xmlns:xlink="http://www.w3.org/1999/xlink" content-type="dwc:verbatimCoordinates" xlink:type="simple"><named-content content-type="geo-json" specific-use="{&#34;type&#34;:&#34;Point&#34;,&#34;coordinates&#34;:[24.535900,59.575300]}" id="NCID0EM6CK" xlink:type="simple">59.57530°N, 24.53590°E</named-content></named-content>); and EUK1604051 (<abbrev xmlns:xlink="http://www.w3.org/1999/xlink" xlink:title="Global Soil Mycobiome consortium" id="ABBRID0ER6CK" xlink:type="simple">GSMc</abbrev> plot S480, <italic><tp:taxon-name><tp:taxon-name-part taxon-name-part-type="genus" reg="Populus">Populus</tp:taxon-name-part></tp:taxon-name>-<tp:taxon-name><tp:taxon-name-part taxon-name-part-type="genus" reg="Picea">Picea</tp:taxon-name-part></tp:taxon-name></italic> forest soil in Käru, Estonia, <named-content xmlns:xlink="http://www.w3.org/1999/xlink" content-type="dwc:verbatimCoordinates" xlink:type="simple"><named-content content-type="geo-json" specific-use="{&#34;type&#34;:&#34;Point&#34;,&#34;coordinates&#34;:[25.222490,58.804070]}" id="NCID0E66CK" xlink:type="simple">58.80407°N, 25.22249°E</named-content></named-content>).</p></tp:treatment-sec><tp:treatment-sec sec-type="etymology" id="SECID0EEADK"><title>Etymology.</title><p><italic>Ruu</italic> (Estonian) refers to type locality; and <italic>Coralie</italic> (French) refers to the first name of Coralie Damon, who collected the first materials belonging to this genus.</p></tp:treatment-sec><tp:treatment-sec sec-type="notes" id="SECID0E5ADK"><title>Notes.</title><p>Found from three sites in Estonia, with <abbrev xmlns:xlink="http://www.w3.org/1999/xlink" xlink:title="internal transcribed spacer" id="ABBRID0EEBDK" xlink:type="simple">ITS</abbrev> and LSU sequences displaying up to 0.3% differences.</p></tp:treatment-sec></tp:taxon-treatment>
