# Supplementary material for: ﻿Phylogenetic classification of arbuscular mycorrhizal fungi: new species and higher-ranking taxa in Glomeromycota and Mucoromycota (class Endogonomycetes)
Source: MycoKeys. 2024 Aug 9;107:273–325. doi: 10.3897/mycokeys.107.125549 (PMC11336396; doi:10.3897/mycokeys.107.125549)
Supplement: XML Treatment for Tammsaarea vivikae [file mycokeys.107.125549-treatment64.xml]

<!DOCTYPE tp:taxon-treatment
  PUBLIC "-//TaxonX//DTD Taxonomic Treatment Publishing DTD v0 20100105//EN" "tax-treatment-NSO.dtd">
<tp:taxon-treatment xmlns:tp="http://www.plazi.org/taxpub"><tp:treatment-meta><kwd-group><label>Taxon classification</label><kwd>
                <named-content content-type="kingdom">Fungi</named-content>
              </kwd><kwd>
                <named-content content-type="order">Tammsaareales</named-content>
              </kwd><kwd>
                <named-content content-type="family">Tammsaareaceae</named-content>
              </kwd></kwd-group><mixed-citation publication-type="journal"><person-group><name><surname>Tedersoo</surname><given-names>Leho</given-names></name><name><surname>Magurno</surname><given-names>Franco</given-names></name><name><surname>Alkahtani</surname><given-names>Saad</given-names></name><name><surname>Mikryukov</surname><given-names>Vladimir</given-names></name></person-group><article-title>﻿Phylogenetic classification of arbuscular mycorrhizal fungi: new species and higher-ranking taxa in <tp:taxon-name><tp:taxon-name-part taxon-name-part-type="genus" reg="Glomeromycota">Glomeromycota</tp:taxon-name-part></tp:taxon-name> and <tp:taxon-name><tp:taxon-name-part taxon-name-part-type="division">Mucoromycota</tp:taxon-name-part></tp:taxon-name> (class <tp:taxon-name><tp:taxon-name-part taxon-name-part-type="order">Endogonomycetes</tp:taxon-name-part></tp:taxon-name>)</article-title><source>MycoKeys</source><day>09</day><month>08</month><year>2024</year><volume>107</volume><fpage>273</fpage><lpage>325</lpage><pub-id pub-id-type="doi">10.3897/mycokeys.107.125549</pub-id></mixed-citation></tp:treatment-meta><tp:nomenclature><label>﻿</label><tp:taxon-name>
              <object-id xmlns:xlink="http://www.w3.org/1999/xlink" content-type="arpha" xlink:type="simple">5A06EDBE-08CB-5D3E-BC1C-68891B139752</object-id>
              <tp:taxon-name-part taxon-name-part-type="genus" reg="Tammsaarea">Tammsaarea</tp:taxon-name-part>
              <tp:taxon-name-part taxon-name-part-type="species" reg="vivikae">vivikae</tp:taxon-name-part>
              <object-id xmlns:xlink="http://www.w3.org/1999/xlink" content-type="mycobank" xlink:type="simple">853683</object-id>
            </tp:taxon-name><tp:taxon-authority>Tedersoo</tp:taxon-authority><tp:taxon-status xmlns:xlink="http://www.w3.org/1999/xlink" xlink:type="simple">sp. nov.</tp:taxon-status></tp:nomenclature><tp:treatment-sec sec-type="diagnosis" id="SECID0ERLDK"><title>Diagnosis.</title><p>Separation from other species of <italic><tp:taxon-name><tp:taxon-name-part taxon-name-part-type="genus" reg="Tammsaarea">Tammsaarea</tp:taxon-name-part></tp:taxon-name></italic> and other species of <tp:taxon-name><tp:taxon-name-part taxon-name-part-type="order">Endogonomycetes</tp:taxon-name-part></tp:taxon-name> based on <abbrev xmlns:xlink="http://www.w3.org/1999/xlink" xlink:title="internal transcribed spacer" id="ABBRID0EEMDK" xlink:type="simple">ITS</abbrev> (positions 228–257 ggaccgagaaggcgcaatagttgaacaatt; one mismatch allowed) and LSU (positions 585–604 ataactatcggacaaagttt; one mismatch allowed) as indicated in Fig. <xref ref-type="fig" rid="F16">16</xref>.</p><fig id="F16" position="float" orientation="portrait"><object-id xmlns:xlink="http://www.w3.org/1999/xlink" content-type="doi" xlink:type="simple">10.3897/mycokeys.107.125549.figure16</object-id><object-id xmlns:xlink="http://www.w3.org/1999/xlink" content-type="zenodo_dep_id" xlink:type="simple">13293557</object-id><object-id xmlns:xlink="http://www.w3.org/1999/xlink" content-type="arpha" xlink:type="simple">4D9FBF43-ECA9-5E66-8DBC-ED687AD7F6CE</object-id><label>Figure 16.</label><caption><p>Diagnostic barcodes for <italic><tp:taxon-name><tp:taxon-name-part taxon-name-part-type="genus" reg="Tammsaarea">Tammsaarea</tp:taxon-name-part><tp:taxon-name-part taxon-name-part-type="species" reg="vivikae">vivikae</tp:taxon-name-part></tp:taxon-name></italic> relative to closely-related taxa in ITS2 and LSU.</p></caption><graphic xmlns:xlink="http://www.w3.org/1999/xlink" xlink:href="mycokeys-107-273-g016.jpg" position="float" orientation="portrait" xlink:type="simple" id="oo_1111403.jpg"><uri content-type="original_file" xlink:type="simple">https://binary.pensoft.net/fig/1111403</uri></graphic></fig></tp:treatment-sec><tp:treatment-sec sec-type="material" id="SECID0EENDK"><title>Type.</title><p><abbrev xmlns:xlink="http://www.w3.org/1999/xlink" xlink:title="environmental DNA" id="ABBRID0EKNDK" xlink:type="simple">eDNA</abbrev> sample TUE100731 (<bold><italic>holotype</italic></bold>); <abbrev xmlns:xlink="http://www.w3.org/1999/xlink" xlink:title="environmental DNA" id="ABBRID0ERNDK" xlink:type="simple">eDNA</abbrev> sequence EUK1602762 (<bold><italic>lectotype</italic></bold>); <abbrev xmlns:xlink="http://www.w3.org/1999/xlink" xlink:title="Global Soil Mycobiome consortium" id="ABBRID0EYNDK" xlink:type="simple">GSMc</abbrev> plot G4189, <italic><tp:taxon-name><tp:taxon-name-part taxon-name-part-type="genus" reg="Populus">Populus</tp:taxon-name-part><tp:taxon-name-part taxon-name-part-type="species" reg="tremula">tremula</tp:taxon-name-part></tp:taxon-name></italic> forest (soil sample TUE000731) in <tp:taxon-name><tp:taxon-name-part taxon-name-part-type="genus" reg="Tammsaare">Tammsaare</tp:taxon-name-part></tp:taxon-name>, Estonia, <named-content xmlns:xlink="http://www.w3.org/1999/xlink" content-type="dwc:verbatimCoordinates" xlink:type="simple"><named-content content-type="geo-json" specific-use="{&#34;type&#34;:&#34;Point&#34;,&#34;coordinates&#34;:[27.201410,57.844440]}" id="NCID0EQODK" xlink:type="simple">57.84444°N, 27.20141°E</named-content></named-content>.</p></tp:treatment-sec><tp:treatment-sec sec-type="description" id="SECID0EVODK"><title>Description.</title><p>Other sequences EUK1604048 and EUK1604049 (type locality).</p></tp:treatment-sec><tp:treatment-sec sec-type="etymology" id="SECID0E1ODK"><title>Etymology.</title><p><italic>Tammsaare</italic> (Estonian) refers to the type locality and one of the most famous Estonian writers, Anton Hansen Tammsaare; and <italic>Vivika</italic> (Estonian) refers to the first name of Vivika Adamson who provided access to the type locality.</p></tp:treatment-sec><tp:treatment-sec sec-type="notes" id="SECID0E1PDK"><title>Notes.</title><p>Found from a single locality in Estonia, with <abbrev xmlns:xlink="http://www.w3.org/1999/xlink" xlink:title="internal transcribed spacer" id="ABBRID0EAQDK" xlink:type="simple">ITS</abbrev> and LSU sequences differing up to 0.5% and 0.3%, respectively.</p></tp:treatment-sec></tp:taxon-treatment>
