# Supplementary material for: ﻿Phylogenetic classification of arbuscular mycorrhizal fungi: new species and higher-ranking taxa in Glomeromycota and Mucoromycota (class Endogonomycetes)
Source: MycoKeys. 2024 Aug 9;107:273–325. doi: 10.3897/mycokeys.107.125549 (PMC11336396; doi:10.3897/mycokeys.107.125549)
Supplement: XML Treatment for Unemaeea nathalieae [file mycokeys.107.125549-treatment68.xml]

<!DOCTYPE tp:taxon-treatment
  PUBLIC "-//TaxonX//DTD Taxonomic Treatment Publishing DTD v0 20100105//EN" "tax-treatment-NSO.dtd">
<tp:taxon-treatment xmlns:tp="http://www.plazi.org/taxpub"><tp:treatment-meta><kwd-group><label>Taxon classification</label><kwd>
                <named-content content-type="kingdom">Fungi</named-content>
              </kwd><kwd>
                <named-content content-type="order">Unemaeeales</named-content>
              </kwd><kwd>
                <named-content content-type="family">Unemaeeaceae</named-content>
              </kwd></kwd-group><mixed-citation publication-type="journal"><person-group><name><surname>Tedersoo</surname><given-names>Leho</given-names></name><name><surname>Magurno</surname><given-names>Franco</given-names></name><name><surname>Alkahtani</surname><given-names>Saad</given-names></name><name><surname>Mikryukov</surname><given-names>Vladimir</given-names></name></person-group><article-title>﻿Phylogenetic classification of arbuscular mycorrhizal fungi: new species and higher-ranking taxa in <tp:taxon-name><tp:taxon-name-part taxon-name-part-type="genus" reg="Glomeromycota">Glomeromycota</tp:taxon-name-part></tp:taxon-name> and <tp:taxon-name><tp:taxon-name-part taxon-name-part-type="division">Mucoromycota</tp:taxon-name-part></tp:taxon-name> (class <tp:taxon-name><tp:taxon-name-part taxon-name-part-type="order">Endogonomycetes</tp:taxon-name-part></tp:taxon-name>)</article-title><source>MycoKeys</source><day>09</day><month>08</month><year>2024</year><volume>107</volume><fpage>273</fpage><lpage>325</lpage><pub-id pub-id-type="doi">10.3897/mycokeys.107.125549</pub-id></mixed-citation></tp:treatment-meta><tp:nomenclature><label>﻿</label><tp:taxon-name>
              <object-id xmlns:xlink="http://www.w3.org/1999/xlink" content-type="arpha" xlink:type="simple">89C10250-C799-54E9-97E2-E2AAFE6E3EF9</object-id>
              <tp:taxon-name-part taxon-name-part-type="genus" reg="Unemaeea">Unemaeea</tp:taxon-name-part>
              <tp:taxon-name-part taxon-name-part-type="species" reg="nathalieae">nathalieae</tp:taxon-name-part>
              <object-id xmlns:xlink="http://www.w3.org/1999/xlink" content-type="mycobank" xlink:type="simple">853687</object-id>
            </tp:taxon-name><tp:taxon-authority>Tedersoo</tp:taxon-authority><tp:taxon-status xmlns:xlink="http://www.w3.org/1999/xlink" xlink:type="simple">sp. nov.</tp:taxon-status></tp:nomenclature><tp:treatment-sec sec-type="diagnosis" id="SECID0EK2DK"><title>Diagnosis.</title><p>Separation from other species of <italic><tp:taxon-name><tp:taxon-name-part taxon-name-part-type="genus" reg="Unemaeea">Unemaeea</tp:taxon-name-part></tp:taxon-name></italic> based on the <abbrev xmlns:xlink="http://www.w3.org/1999/xlink" xlink:title="internal transcribed spacer" id="ABBRID0EX2DK" xlink:type="simple">ITS</abbrev> region (5.8S positions 122–151 gtcagtgtttgccacggagtatgccggctt; no mismatch allowed) and from other species of <tp:taxon-name><tp:taxon-name-part taxon-name-part-type="order">Endogonomycetes</tp:taxon-name-part></tp:taxon-name> based on LSU (positions 694–723 gggcttgtcatggcagagggacacgtcgta; no mismatch allowed) as indicated in Fig. <xref ref-type="fig" rid="F17">17</xref>.</p><fig id="F17" position="float" orientation="portrait"><object-id xmlns:xlink="http://www.w3.org/1999/xlink" content-type="doi" xlink:type="simple">10.3897/mycokeys.107.125549.figure17</object-id><object-id xmlns:xlink="http://www.w3.org/1999/xlink" content-type="zenodo_dep_id" xlink:type="simple">13293559</object-id><object-id xmlns:xlink="http://www.w3.org/1999/xlink" content-type="arpha" xlink:type="simple">F040D45A-1CCE-552E-B7FC-5885FAB73228</object-id><label>Figure 17.</label><caption><p>Diagnostic barcodes for <italic><tp:taxon-name><tp:taxon-name-part taxon-name-part-type="genus" reg="Unemaeea">Unemaeea</tp:taxon-name-part><tp:taxon-name-part taxon-name-part-type="species" reg="nathalieae">nathalieae</tp:taxon-name-part></tp:taxon-name></italic> relative to closely-related taxa in ITS2 and LSU.</p></caption><graphic xmlns:xlink="http://www.w3.org/1999/xlink" xlink:href="mycokeys-107-273-g017.jpg" position="float" orientation="portrait" xlink:type="simple" id="oo_1111404.jpg"><uri content-type="original_file" xlink:type="simple">https://binary.pensoft.net/fig/1111404</uri></graphic></fig></tp:treatment-sec><tp:treatment-sec sec-type="material" id="SECID0E43DK"><title>Type.</title><p>Soil <abbrev xmlns:xlink="http://www.w3.org/1999/xlink" xlink:title="environmental DNA" id="ABBRID0ED4DK" xlink:type="simple">eDNA</abbrev> sample TUE100213 (<bold><italic>holotype</italic></bold>); <abbrev xmlns:xlink="http://www.w3.org/1999/xlink" xlink:title="environmental DNA" id="ABBRID0EK4DK" xlink:type="simple">eDNA</abbrev> sequence EUK1630871 (<bold><italic>lectotype</italic></bold>); <abbrev xmlns:xlink="http://www.w3.org/1999/xlink" xlink:title="Global Soil Mycobiome consortium" id="ABBRID0ER4DK" xlink:type="simple">GSMc</abbrev> plot G3318, marshland (soil sample TUE000213) in Unemäe, Estonia, <named-content xmlns:xlink="http://www.w3.org/1999/xlink" content-type="dwc:verbatimCoordinates" xlink:type="simple"><named-content content-type="geo-json" specific-use="{&#34;type&#34;:&#34;Point&#34;,&#34;coordinates&#34;:[22.462960,58.282530]}" id="NCID0EY4DK" xlink:type="simple">58.28253°N, 22.46296°E</named-content></named-content>.</p></tp:treatment-sec><tp:treatment-sec sec-type="description" id="SECID0E44DK"><title>Description.</title><p>Other sequences: EUK1635887–EUK1635890 (type locality) and EUK1213720 (FunAqua sample W0581s, river sediment in Floresti, Romania, <named-content xmlns:xlink="http://www.w3.org/1999/xlink" content-type="dwc:verbatimCoordinates" xlink:type="simple"><named-content content-type="geo-json" specific-use="{&#34;type&#34;:&#34;Point&#34;,&#34;coordinates&#34;:[23.499230,46.754720]}" id="NCID0EG5DK" xlink:type="simple">46.75472°N, 23.49923°E</named-content></named-content>).</p></tp:treatment-sec><tp:treatment-sec sec-type="etymology" id="SECID0EL5DK"><title>Etymology.</title><p><italic>Unemäe</italic> (Estonian) refers to the type locality; and <italic>Nathalie</italic> (English) refers to the first name of Nathalie J.A. Curlevski who collected the first materials belonging to this genus.</p></tp:treatment-sec><tp:treatment-sec sec-type="notes" id="SECID0EA6DK"><title>Notes.</title><p>The end of 5.8S and start of LSU are strongly diverged compared with other species of <italic><tp:taxon-name><tp:taxon-name-part taxon-name-part-type="genus" reg="Unemaeea">Unemaeea</tp:taxon-name-part></tp:taxon-name></italic> and <tp:taxon-name><tp:taxon-name-part taxon-name-part-type="order">Endogonomycetes</tp:taxon-name-part></tp:taxon-name>. As no other confamilial LSU sequences are available, the diagnostic positions are compared against the most divergent, unalignable part across <tp:taxon-name><tp:taxon-name-part taxon-name-part-type="order">Endogonomycetes</tp:taxon-name-part></tp:taxon-name>. Found in anoxic soil in Estonia and Romania, with <abbrev xmlns:xlink="http://www.w3.org/1999/xlink" xlink:title="internal transcribed spacer" id="ABBRID0EZ6DK" xlink:type="simple">ITS</abbrev> sequences displaying up to 4% differences.</p></tp:treatment-sec></tp:taxon-treatment>
