# Supplementary material for: ﻿Phylogenetic classification of arbuscular mycorrhizal fungi: new species and higher-ranking taxa in Glomeromycota and Mucoromycota (class Endogonomycetes)
Source: MycoKeys. 2024 Aug 9;107:273–325. doi: 10.3897/mycokeys.107.125549 (PMC11336396; doi:10.3897/mycokeys.107.125549)
Supplement: XML Treatment for Bifigurataceae [file mycokeys.107.125549-treatment70.xml]

<!DOCTYPE tp:taxon-treatment
  PUBLIC "-//TaxonX//DTD Taxonomic Treatment Publishing DTD v0 20100105//EN" "tax-treatment-NSO.dtd">
<tp:taxon-treatment xmlns:tp="http://www.plazi.org/taxpub"><tp:treatment-meta><kwd-group><label>Taxon classification</label><kwd>
                <named-content content-type="kingdom">Fungi</named-content>
              </kwd><kwd>
                <named-content content-type="order">Bifiguratales</named-content>
              </kwd></kwd-group><mixed-citation publication-type="journal"><person-group><name><surname>Tedersoo</surname><given-names>Leho</given-names></name><name><surname>Magurno</surname><given-names>Franco</given-names></name><name><surname>Alkahtani</surname><given-names>Saad</given-names></name><name><surname>Mikryukov</surname><given-names>Vladimir</given-names></name></person-group><article-title>﻿Phylogenetic classification of arbuscular mycorrhizal fungi: new species and higher-ranking taxa in <tp:taxon-name><tp:taxon-name-part taxon-name-part-type="genus" reg="Glomeromycota">Glomeromycota</tp:taxon-name-part></tp:taxon-name> and <tp:taxon-name><tp:taxon-name-part taxon-name-part-type="division">Mucoromycota</tp:taxon-name-part></tp:taxon-name> (class <tp:taxon-name><tp:taxon-name-part taxon-name-part-type="order">Endogonomycetes</tp:taxon-name-part></tp:taxon-name>)</article-title><source>MycoKeys</source><day>09</day><month>08</month><year>2024</year><volume>107</volume><fpage>273</fpage><lpage>325</lpage><pub-id pub-id-type="doi">10.3897/mycokeys.107.125549</pub-id></mixed-citation></tp:treatment-meta><tp:nomenclature><label>﻿</label><tp:taxon-name>
              <object-id xmlns:xlink="http://www.w3.org/1999/xlink" content-type="arpha" xlink:type="simple">42100643-7102-5F0F-871D-8A0DB31BB616</object-id>
              <tp:taxon-name-part taxon-name-part-type="family">Bifigurataceae</tp:taxon-name-part>
              <object-id xmlns:xlink="http://www.w3.org/1999/xlink" content-type="mycobank" xlink:type="simple">853689</object-id>
            </tp:taxon-name><tp:taxon-authority>Tedersoo</tp:taxon-authority><tp:taxon-status xmlns:xlink="http://www.w3.org/1999/xlink" xlink:type="simple">fam. nov.</tp:taxon-status></tp:nomenclature><tp:treatment-sec sec-type="type genus" id="SECID0E5DEK"><title>Type genus.</title><p><italic><tp:taxon-name><tp:taxon-name-part taxon-name-part-type="genus" reg="Bifiguratus">Bifiguratus</tp:taxon-name-part></tp:taxon-name></italic> T.J.Torres-Cruz &amp; A.Porras-Alfaro.</p></tp:treatment-sec><tp:treatment-sec sec-type="description" id="SECID0ELEEK"><title>Description.</title><p>Cultured mycelium filamentous, aseptate, coenocytic, 2 μm diam., mucose in appearance, commonly producing budding yeast-like cells; chlamydospores intercalary, 5–10 μm diam., forming on hyphal tips. Phylogenetically delimited by the least inclusive clade covering sequence accessions <ext-link xmlns:xlink="http://www.w3.org/1999/xlink" ext-link-type="gen" xlink:href="HM123225" xlink:type="simple">HM123225</ext-link>, EUK1104879, <ext-link xmlns:xlink="http://www.w3.org/1999/xlink" ext-link-type="gen" xlink:href="KF568171" xlink:type="simple">KF568171</ext-link> and <ext-link xmlns:xlink="http://www.w3.org/1999/xlink" ext-link-type="gen" xlink:href="KF567389" xlink:type="simple">KF567389</ext-link>.</p></tp:treatment-sec><tp:treatment-sec sec-type="notes" id="SECID0EAFEK"><title>Notes.</title><p>Comprised of a single genus <italic><tp:taxon-name><tp:taxon-name-part taxon-name-part-type="genus" reg="Bifiguratus">Bifiguratus</tp:taxon-name-part></tp:taxon-name></italic> that is commonly found in soil and occasionally in roots of non-<abbrev xmlns:xlink="http://www.w3.org/1999/xlink" xlink:title="Arbuscular mycorrhizal" id="ABBRID0ENFEK" xlink:type="simple">AM</abbrev> plants. No sexual structures have been revealed. Family description is adapted from <xref ref-type="bibr" rid="B94">Torres-Cruz et al. (2017)</xref>.</p></tp:treatment-sec><ref-list><ref id="B94"><mixed-citation xmlns:xlink="http://www.w3.org/1999/xlink" xlink:type="simple"><person-group><name name-style="western"><surname>Torres-Cruz</surname><given-names>TJ</given-names></name><name name-style="western"><surname>Billingsley Tobias</surname><given-names>TL</given-names></name><name name-style="western"><surname>Almatruk</surname><given-names>M</given-names></name><name name-style="western"><surname>Hesse</surname><given-names>CN</given-names></name><name name-style="western"><surname>Kuske</surname><given-names>CR</given-names></name><name name-style="western"><surname>Desirò</surname><given-names>A</given-names></name><name name-style="western"><surname>Niccolò Benucci</surname><given-names>GR</given-names></name><name name-style="western"><surname>Bonito</surname><given-names>G</given-names></name><name name-style="western"><surname>Stajich</surname><given-names>JE</given-names></name><name name-style="western"><surname>Dunlap</surname><given-names>C</given-names></name><name name-style="western"><surname>Arnold</surname><given-names>AE</given-names></name><name name-style="western"><surname>Porras-Alfaro</surname><given-names>A</given-names></name></person-group> (<year>2017</year>) <article-title><italic><tp:taxon-name><tp:taxon-name-part taxon-name-part-type="genus">Bifiguratus</tp:taxon-name-part><tp:taxon-name-part taxon-name-part-type="species">adelaidae</tp:taxon-name-part></tp:taxon-name></italic> gen. et sp. nov., a new member of <tp:taxon-name><tp:taxon-name-part taxon-name-part-type="subdivision">Mucoromycotina</tp:taxon-name-part></tp:taxon-name> in endophytic and soil-dwelling habitats.</article-title><source>Mycologia</source><volume>109</volume>(<issue>3</issue>): <fpage>363</fpage>–<lpage>378</lpage>. <ext-link xlink:href="10.1080/00275514.2017.1364958" ext-link-type="doi" xlink:type="simple">https://doi.org/10.1080/00275514.2017.1364958</ext-link></mixed-citation></ref></ref-list></tp:taxon-treatment>
