# Supplementary material for: ﻿Phylogenetic classification of arbuscular mycorrhizal fungi: new species and higher-ranking taxa in Glomeromycota and Mucoromycota (class Endogonomycetes)
Source: MycoKeys. 2024 Aug 9;107:273–325. doi: 10.3897/mycokeys.107.125549 (PMC11336396; doi:10.3897/mycokeys.107.125549)
Supplement: XML Treatment for Densosporaceae [file mycokeys.107.125549-treatment72.xml]

<!DOCTYPE tp:taxon-treatment
  PUBLIC "-//TaxonX//DTD Taxonomic Treatment Publishing DTD v0 20100105//EN" "tax-treatment-NSO.dtd">
<tp:taxon-treatment xmlns:tp="http://www.plazi.org/taxpub"><tp:treatment-meta><kwd-group><label>Taxon classification</label><kwd>
                <named-content content-type="kingdom">Fungi</named-content>
              </kwd><kwd>
                <named-content content-type="order">Densosporales</named-content>
              </kwd><kwd>
                <named-content content-type="family">Densosporaceae</named-content>
              </kwd></kwd-group><mixed-citation publication-type="journal"><person-group><name><surname>Tedersoo</surname><given-names>Leho</given-names></name><name><surname>Magurno</surname><given-names>Franco</given-names></name><name><surname>Alkahtani</surname><given-names>Saad</given-names></name><name><surname>Mikryukov</surname><given-names>Vladimir</given-names></name></person-group><article-title>﻿Phylogenetic classification of arbuscular mycorrhizal fungi: new species and higher-ranking taxa in <tp:taxon-name><tp:taxon-name-part taxon-name-part-type="genus" reg="Glomeromycota">Glomeromycota</tp:taxon-name-part></tp:taxon-name> and <tp:taxon-name><tp:taxon-name-part taxon-name-part-type="division">Mucoromycota</tp:taxon-name-part></tp:taxon-name> (class <tp:taxon-name><tp:taxon-name-part taxon-name-part-type="order">Endogonomycetes</tp:taxon-name-part></tp:taxon-name>)</article-title><source>MycoKeys</source><day>09</day><month>08</month><year>2024</year><volume>107</volume><fpage>273</fpage><lpage>325</lpage><pub-id pub-id-type="doi">10.3897/mycokeys.107.125549</pub-id></mixed-citation></tp:treatment-meta><tp:nomenclature><label>﻿</label><tp:taxon-name>
              <object-id xmlns:xlink="http://www.w3.org/1999/xlink" content-type="arpha" xlink:type="simple">01C2B117-0490-54D9-9444-92E16980CE17</object-id>
              <tp:taxon-name-part taxon-name-part-type="family">Densosporaceae</tp:taxon-name-part>
              <object-id xmlns:xlink="http://www.w3.org/1999/xlink" content-type="mycobank" xlink:type="simple">821851</object-id>
            </tp:taxon-name><tp:taxon-authority>Desirò, M.E.Sm., Bidartondo, Trappe &amp; Bonito, emend. Tedersoo</tp:taxon-authority></tp:nomenclature><tp:treatment-sec sec-type="type genus" id="SECID0ELLEK"><title>Type genus.</title><p><italic><tp:taxon-name><tp:taxon-name-part taxon-name-part-type="genus" reg="Densospora">Densospora</tp:taxon-name-part></tp:taxon-name></italic> McGee.</p></tp:treatment-sec><tp:treatment-sec sec-type="description" id="SECID0EYLEK"><title>Description.</title><p>Phylogenetic diagnosis as in <xref ref-type="bibr" rid="B22">Desiro et al. (2017)</xref>, but includes a more limited phylogenetic group - the least inclusive clade comprised of <italic><tp:taxon-name><tp:taxon-name-part taxon-name-part-type="genus" reg="Densospora">Densospora</tp:taxon-name-part></tp:taxon-name></italic> spp. (accessions <ext-link xmlns:xlink="http://www.w3.org/1999/xlink" ext-link-type="gen" xlink:href="JF414167" xlink:type="simple">JF414167</ext-link> and UDB28692), <italic><tp:taxon-name><tp:taxon-name-part taxon-name-part-type="genus" reg="Sphaerocreas">Sphaerocreas</tp:taxon-name-part><tp:taxon-name-part taxon-name-part-type="species" reg="pubescens">pubescens</tp:taxon-name-part></tp:taxon-name></italic> (accession <ext-link xmlns:xlink="http://www.w3.org/1999/xlink" ext-link-type="gen" xlink:href="LC107618" xlink:type="simple">LC107618</ext-link>) and accession EUK1601029 (Suppl. material <xref ref-type="supplementary-material" rid="S3">3</xref>).</p></tp:treatment-sec><tp:treatment-sec sec-type="notes" id="SECID0ECNEK"><title>Notes.</title><p>Based on SSU phylogeny (Suppl. material <xref ref-type="supplementary-material" rid="S4">4</xref>), one or both of the genera <italic><tp:taxon-name><tp:taxon-name-part taxon-name-part-type="genus" reg="Densospora">Densospora</tp:taxon-name-part></tp:taxon-name></italic> and <italic><tp:taxon-name><tp:taxon-name-part taxon-name-part-type="genus" reg="Sphaerocreas">Sphaerocreas</tp:taxon-name-part></tp:taxon-name></italic> are paraphyletic, and their relationships require further research. Most species in both genera remain to be sequenced, including <italic><tp:taxon-name><tp:taxon-name-part taxon-name-part-type="genus" reg="Densospora">D.</tp:taxon-name-part><tp:taxon-name-part taxon-name-part-type="species" reg="tubiformis">tubiformis</tp:taxon-name-part></tp:taxon-name></italic> (P.A.Tandy) McGee - the type species of <italic><tp:taxon-name><tp:taxon-name-part taxon-name-part-type="genus" reg="Densospora">Densospora</tp:taxon-name-part></tp:taxon-name></italic>.</p></tp:treatment-sec><tp:treatment-sec><!--Section generated to contain objects referenced in tp:taxon-treatment.--><supplementary-material xmlns:xlink="http://www.w3.org/1999/xlink" id="S3" position="float" orientation="portrait" xlink:type="simple"><object-id content-type="doi" xlink:type="simple">10.3897/mycokeys.107.125549.suppl3</object-id><object-id content-type="zenodo_dep_id" xlink:type="simple">13293581</object-id><object-id content-type="arpha" xlink:type="simple">80ED33A9-5F0A-5B9E-98C7-F4F33461D76C</object-id><label>Supplementary material 3</label><caption><p>Maximum Likelihood phylogram indicating phylogenetic relationships amongst <italic><tp:taxon-name><tp:taxon-name-part taxon-name-part-type="order">Endogonomycetes</tp:taxon-name-part></tp:taxon-name></italic> based on SSU-5.8S-LSU sequences</p></caption><statement content-type="dataType"><label>Data type</label><p>pdf</p></statement><media xlink:href="mycokeys-107-273-s003.pdf" mimetype="application" mime-subtype="pdf" position="float" orientation="portrait" xlink:type="simple" id="oo_1111407.pdf"><uri content-type="original_file" xlink:type="simple">https://binary.pensoft.net/file/1111407</uri></media><permissions><license xlink:type="simple"><license-p>This dataset is made available under the Open Database License (http://opendatacommons.org/licenses/odbl/1.0/). The Open Database License (ODbL) is a license agreement intended to allow users to freely share, modify, and use this Dataset while maintaining this same freedom for others, provided that the original source and author(s) are credited.</license-p></license></permissions><attrib specific-use="authors">Leho Tedersoo, Franco Magurno, Saad Alkahtani, Vladimir Mikryukov</attrib></supplementary-material><supplementary-material xmlns:xlink="http://www.w3.org/1999/xlink" id="S4" position="float" orientation="portrait" xlink:type="simple"><object-id content-type="doi" xlink:type="simple">10.3897/mycokeys.107.125549.suppl4</object-id><object-id content-type="zenodo_dep_id" xlink:type="simple">13293583</object-id><object-id content-type="arpha" xlink:type="simple">D4D110DD-12C0-5390-86E0-2418DBAEC352</object-id><label>Supplementary material 4</label><caption><p>Maximum Likelihood phylogram indicating phylogenetic relationships amongst <italic><tp:taxon-name><tp:taxon-name-part taxon-name-part-type="order">Endogonomycetes</tp:taxon-name-part></tp:taxon-name></italic> based on SSU sequences</p></caption><statement content-type="dataType"><label>Data type</label><p>pdf</p></statement><media xlink:href="mycokeys-107-273-s004.pdf" mimetype="application" mime-subtype="pdf" position="float" orientation="portrait" xlink:type="simple" id="oo_1111408.pdf"><uri content-type="original_file" xlink:type="simple">https://binary.pensoft.net/file/1111408</uri></media><permissions><license xlink:type="simple"><license-p>This dataset is made available under the Open Database License (http://opendatacommons.org/licenses/odbl/1.0/). The Open Database License (ODbL) is a license agreement intended to allow users to freely share, modify, and use this Dataset while maintaining this same freedom for others, provided that the original source and author(s) are credited.</license-p></license></permissions><attrib specific-use="authors">Leho Tedersoo, Franco Magurno, Saad Alkahtani, Vladimir Mikryukov</attrib></supplementary-material></tp:treatment-sec><ref-list><ref id="B22"><mixed-citation xmlns:xlink="http://www.w3.org/1999/xlink" xlink:type="simple"><person-group><name name-style="western"><surname>Desiro</surname><given-names>A</given-names></name><name name-style="western"><surname>Rimington</surname><given-names>WR</given-names></name><name name-style="western"><surname>Jacob</surname><given-names>A</given-names></name><name name-style="western"><surname>Pol</surname><given-names>NV</given-names></name><name name-style="western"><surname>Smith</surname><given-names>ME</given-names></name><name name-style="western"><surname>Trappe</surname><given-names>JM</given-names></name><name name-style="western"><surname>Bidartondo</surname><given-names>MI</given-names></name><name name-style="western"><surname>Bonito</surname><given-names>G</given-names></name></person-group> (<year>2017</year>) <article-title>Multigene phylogeny of <tp:taxon-name><tp:taxon-name-part taxon-name-part-type="order">Endogonales</tp:taxon-name-part></tp:taxon-name>, an early diverging lineage of fungi associated with plants.</article-title><source>IMA Fungus</source><volume>8</volume>(<issue>2</issue>): <fpage>245</fpage>–<lpage>264</lpage>. <ext-link xlink:href="10.5598/imafungus.2017.08.02.03" ext-link-type="doi" xlink:type="simple">https://doi.org/10.5598/imafungus.2017.08.02.03</ext-link></mixed-citation></ref></ref-list></tp:taxon-treatment>
