# Supplementary material for: ﻿Phylogenetic classification of arbuscular mycorrhizal fungi: new species and higher-ranking taxa in Glomeromycota and Mucoromycota (class Endogonomycetes)
Source: MycoKeys. 2024 Aug 9;107:273–325. doi: 10.3897/mycokeys.107.125549 (PMC11336396; doi:10.3897/mycokeys.107.125549)
Supplement: XML Treatment for Endogonales [file mycokeys.107.125549-treatment74.xml]

<!DOCTYPE tp:taxon-treatment
  PUBLIC "-//TaxonX//DTD Taxonomic Treatment Publishing DTD v0 20100105//EN" "tax-treatment-NSO.dtd">
<tp:taxon-treatment xmlns:tp="http://www.plazi.org/taxpub"><tp:treatment-meta><kwd-group><label>Taxon classification</label><kwd>
                <named-content content-type="kingdom">Fungi</named-content>
              </kwd><kwd>
                <named-content content-type="order">Endogonales</named-content>
              </kwd><kwd>
                <named-content content-type="family">Endogonaceae</named-content>
              </kwd></kwd-group><mixed-citation publication-type="journal"><person-group><name><surname>Tedersoo</surname><given-names>Leho</given-names></name><name><surname>Magurno</surname><given-names>Franco</given-names></name><name><surname>Alkahtani</surname><given-names>Saad</given-names></name><name><surname>Mikryukov</surname><given-names>Vladimir</given-names></name></person-group><article-title>﻿Phylogenetic classification of arbuscular mycorrhizal fungi: new species and higher-ranking taxa in <tp:taxon-name><tp:taxon-name-part taxon-name-part-type="genus" reg="Glomeromycota">Glomeromycota</tp:taxon-name-part></tp:taxon-name> and <tp:taxon-name><tp:taxon-name-part taxon-name-part-type="division">Mucoromycota</tp:taxon-name-part></tp:taxon-name> (class <tp:taxon-name><tp:taxon-name-part taxon-name-part-type="order">Endogonomycetes</tp:taxon-name-part></tp:taxon-name>)</article-title><source>MycoKeys</source><day>09</day><month>08</month><year>2024</year><volume>107</volume><fpage>273</fpage><lpage>325</lpage><pub-id pub-id-type="doi">10.3897/mycokeys.107.125549</pub-id></mixed-citation></tp:treatment-meta><tp:nomenclature><label>﻿</label><tp:taxon-name>
              <object-id xmlns:xlink="http://www.w3.org/1999/xlink" content-type="arpha" xlink:type="simple">794A3239-8DBB-56F1-832D-0144835F524F</object-id>
              <tp:taxon-name-part taxon-name-part-type="order">Endogonales</tp:taxon-name-part>
              <object-id xmlns:xlink="http://www.w3.org/1999/xlink" content-type="mycobank" xlink:type="simple">90720</object-id>
            </tp:taxon-name><tp:taxon-authority>Jacz. &amp; P.A.Jacz., emend. Tedersoo</tp:taxon-authority></tp:nomenclature><tp:treatment-sec sec-type="Type family" id="SECID0EBTEK"><title>Type family.</title><p><tp:taxon-name><tp:taxon-name-part taxon-name-part-type="family">Endogonaceae</tp:taxon-name-part></tp:taxon-name> Paol.</p></tp:treatment-sec><tp:treatment-sec sec-type="description" id="SECID0EMTEK"><title>Description.</title><p>Fruiting body hypogeous or on debris, globose, irregular, sometimes resupinate, 1–10 mm in diam., may be composed of aggregated zygosporangial clusters, with zygospores formed on apposed suspensors. Hyphae of fruiting body tissue coenocytic, aseptate, sometimes with secondary septa that form micropores. Reproductive structures as zygosporangia, rarely azygosporangia (co-existing with zygosporangia in <italic><tp:taxon-name><tp:taxon-name-part taxon-name-part-type="genus" reg="Endogone">Endogone</tp:taxon-name-part><tp:taxon-name-part taxon-name-part-type="species" reg="pisiformis">pisiformis</tp:taxon-name-part></tp:taxon-name></italic>) or chlamydospores (in <italic><tp:taxon-name><tp:taxon-name-part taxon-name-part-type="genus" reg="Vinositunica">Vinositunica</tp:taxon-name-part></tp:taxon-name></italic>), distributed randomly or radially in fruiting bodies, 100–700 μm diam., with yellow granular contents. Zygosporangial wall comprises outer sporangiothecium with 1–4 openings and inner eusporium with no openings. Azygosporangia rare, with a single-layered wall and separated from the single suspensor by a gametangial septum. Chlamydospore wall continuous, multilayered, with dense subtending hyphae, lacking septa. Forms a monophyletic group in <tp:taxon-name><tp:taxon-name-part taxon-name-part-type="order">Endogonomycetes</tp:taxon-name-part></tp:taxon-name> as the least inclusive clade covering accessions EUK1601498, EUK1100757, <ext-link xmlns:xlink="http://www.w3.org/1999/xlink" ext-link-type="gen" xlink:href="LC002628" xlink:type="simple">LC002628</ext-link>, <ext-link xmlns:xlink="http://www.w3.org/1999/xlink" ext-link-type="gen" xlink:href="LC431107" xlink:type="simple">LC431107</ext-link>, EUK1104693 and UDB025468.</p></tp:treatment-sec><tp:treatment-sec sec-type="notes" id="SECID0EUUEK"><title>Notes.</title><p>Includes taxa with or without fruiting bodies and with ectomycorrhizal, arbuscular mycorrhizal and saprotrophic lifestyles. <tp:taxon-name><tp:taxon-name-part taxon-name-part-type="order">Endogonales</tp:taxon-name-part></tp:taxon-name> harbours <tp:taxon-name><tp:taxon-name-part taxon-name-part-type="family">Endogonaceae</tp:taxon-name-part></tp:taxon-name>, <tp:taxon-name><tp:taxon-name-part taxon-name-part-type="family">Jimgerdemanniaceae</tp:taxon-name-part></tp:taxon-name> and <tp:taxon-name><tp:taxon-name-part taxon-name-part-type="family">Vinositunicaceae</tp:taxon-name-part></tp:taxon-name> families, as well as seven potentially family-level taxa, collectively comprising &gt;200 species based on <abbrev xmlns:xlink="http://www.w3.org/1999/xlink" xlink:title="internal transcribed spacer" id="ABBRID0EOVEK" xlink:type="simple">ITS</abbrev> and LSU sequences. Order description is adapted from <xref ref-type="bibr" rid="B54">Morton and Benny (1990)</xref> and <xref ref-type="bibr" rid="B106">Yamamoto et al. (2020)</xref>.</p></tp:treatment-sec><ref-list><ref id="B54"><mixed-citation xmlns:xlink="http://www.w3.org/1999/xlink" xlink:type="simple"><person-group><name name-style="western"><surname>Morton</surname><given-names>JB</given-names></name><name name-style="western"><surname>Benny</surname><given-names>GL</given-names></name></person-group> (<year>1990</year>) Revised classification of arbuscular mycorrhizal fungi (<tp:taxon-name><tp:taxon-name-part taxon-name-part-type="class">Zygomycetes</tp:taxon-name-part></tp:taxon-name>): A new order, <tp:taxon-name><tp:taxon-name-part taxon-name-part-type="order">Glomales</tp:taxon-name-part></tp:taxon-name>, two new suborders, <tp:taxon-name><tp:taxon-name-part taxon-name-part-type="suborder">Glomineae</tp:taxon-name-part></tp:taxon-name> and <tp:taxon-name><tp:taxon-name-part taxon-name-part-type="suborder">Gigasporineae</tp:taxon-name-part></tp:taxon-name>, and two new families, <tp:taxon-name><tp:taxon-name-part taxon-name-part-type="family">Acaulosporaceae</tp:taxon-name-part></tp:taxon-name> and <tp:taxon-name><tp:taxon-name-part taxon-name-part-type="family">Gigasporaceae</tp:taxon-name-part></tp:taxon-name>, with an emendation of <tp:taxon-name><tp:taxon-name-part taxon-name-part-type="family">Glomaceae</tp:taxon-name-part></tp:taxon-name>. Mycotaxon 37: 471–491.</mixed-citation></ref><ref id="B106"><mixed-citation xmlns:xlink="http://www.w3.org/1999/xlink" xlink:type="simple"><person-group><name name-style="western"><surname>Yamamoto</surname><given-names>K</given-names></name><name name-style="western"><surname>Degawa</surname><given-names>Y</given-names></name><name name-style="western"><surname>Yamada</surname><given-names>A</given-names></name></person-group> (<year>2020</year>) <article-title>Taxonomic study of <tp:taxon-name><tp:taxon-name-part taxon-name-part-type="family">Endogonaceae</tp:taxon-name-part></tp:taxon-name> in the Japanese islands: New species of <italic><tp:taxon-name><tp:taxon-name-part taxon-name-part-type="genus">Endogone</tp:taxon-name-part></tp:taxon-name></italic>, <italic><tp:taxon-name><tp:taxon-name-part taxon-name-part-type="genus">Jimgerdemannia</tp:taxon-name-part></tp:taxon-name></italic>, and <italic><tp:taxon-name><tp:taxon-name-part taxon-name-part-type="genus">Vinositunica</tp:taxon-name-part></tp:taxon-name></italic>, gen. nov.</article-title><source>Mycologia</source><volume>112</volume>(<issue>2</issue>): <fpage>309</fpage>–<lpage>328</lpage>. <ext-link xlink:href="10.1080/00275514.2019.1689092" ext-link-type="doi" xlink:type="simple">https://doi.org/10.1080/00275514.2019.1689092</ext-link></mixed-citation></ref></ref-list></tp:taxon-treatment>
