# Supplementary material for: ﻿Phylogenetic classification of arbuscular mycorrhizal fungi: new species and higher-ranking taxa in Glomeromycota and Mucoromycota (class Endogonomycetes)
Source: MycoKeys. 2024 Aug 9;107:273–325. doi: 10.3897/mycokeys.107.125549 (PMC11336396; doi:10.3897/mycokeys.107.125549)
Supplement: XML Treatment for Endogonaceae [file mycokeys.107.125549-treatment75.xml]

<!DOCTYPE tp:taxon-treatment
  PUBLIC "-//TaxonX//DTD Taxonomic Treatment Publishing DTD v0 20100105//EN" "tax-treatment-NSO.dtd">
<tp:taxon-treatment xmlns:tp="http://www.plazi.org/taxpub"><tp:treatment-meta><kwd-group><label>Taxon classification</label><kwd>
                <named-content content-type="kingdom">Fungi</named-content>
              </kwd><kwd>
                <named-content content-type="order">Endogonales</named-content>
              </kwd><kwd>
                <named-content content-type="family">Endogonaceae</named-content>
              </kwd></kwd-group><mixed-citation publication-type="journal"><person-group><name><surname>Tedersoo</surname><given-names>Leho</given-names></name><name><surname>Magurno</surname><given-names>Franco</given-names></name><name><surname>Alkahtani</surname><given-names>Saad</given-names></name><name><surname>Mikryukov</surname><given-names>Vladimir</given-names></name></person-group><article-title>﻿Phylogenetic classification of arbuscular mycorrhizal fungi: new species and higher-ranking taxa in <tp:taxon-name><tp:taxon-name-part taxon-name-part-type="genus" reg="Glomeromycota">Glomeromycota</tp:taxon-name-part></tp:taxon-name> and <tp:taxon-name><tp:taxon-name-part taxon-name-part-type="division">Mucoromycota</tp:taxon-name-part></tp:taxon-name> (class <tp:taxon-name><tp:taxon-name-part taxon-name-part-type="order">Endogonomycetes</tp:taxon-name-part></tp:taxon-name>)</article-title><source>MycoKeys</source><day>09</day><month>08</month><year>2024</year><volume>107</volume><fpage>273</fpage><lpage>325</lpage><pub-id pub-id-type="doi">10.3897/mycokeys.107.125549</pub-id></mixed-citation></tp:treatment-meta><tp:nomenclature><label>﻿</label><tp:taxon-name>
              <object-id xmlns:xlink="http://www.w3.org/1999/xlink" content-type="arpha" xlink:type="simple">B44E017E-4A61-5D53-B312-17EBAC90BB9D</object-id>
              <tp:taxon-name-part taxon-name-part-type="family">Endogonaceae</tp:taxon-name-part>
              <object-id xmlns:xlink="http://www.w3.org/1999/xlink" content-type="mycobank" xlink:type="simple">81877</object-id>
            </tp:taxon-name><tp:taxon-authority>Paol., emend. Tedersoo</tp:taxon-authority></tp:nomenclature><tp:treatment-sec sec-type="type genus" id="SECID0E4WEK"><title>Type genus.</title><p><italic><tp:taxon-name><tp:taxon-name-part taxon-name-part-type="genus" reg="Endogone">Endogone</tp:taxon-name-part></tp:taxon-name></italic> Link.</p></tp:treatment-sec><tp:treatment-sec sec-type="description" id="SECID0EKXEK"><title>Description.</title><p>Fruiting body hypogeous or on debris, globose, irregular, sometimes resupinate, 1–10 mm diam., may be composed of aggregated zygosporangial clusters, with zygospores formed on apposed suspensors. Hyphae of fruiting body tissue coenocytic, aseptate, sometimes with secondary septa that form micropores. Reproductive structures as zygosporangia, rarely azygosporangia (co-existing with zygosporangia in <italic><tp:taxon-name><tp:taxon-name-part taxon-name-part-type="genus" reg="Endogone">Endogone</tp:taxon-name-part><tp:taxon-name-part taxon-name-part-type="species" reg="pisiformis">pisiformis</tp:taxon-name-part></tp:taxon-name></italic>) distributed randomly or radially in fruiting bodies, 100–700 μm diam., with yellow granular contents. Zygosporangial wall comprises outer sporangiothecium with 1–4 openings and inner eusporium with no openings. Azygosporangia rare, with a single-layered wall, and separated from the single suspensor by a gametangial septum. Forms a monophyletic group in <tp:taxon-name><tp:taxon-name-part taxon-name-part-type="order">Endogonales</tp:taxon-name-part></tp:taxon-name> as the least inclusive clade covering accessions <ext-link xmlns:xlink="http://www.w3.org/1999/xlink" ext-link-type="gen" xlink:href="LC002628" xlink:type="simple">LC002628</ext-link>, EUK1601764 and EUK1601442.</p></tp:treatment-sec><tp:treatment-sec sec-type="notes" id="SECID0EFYEK"><title>Notes.</title><p>Covers species of <italic><tp:taxon-name><tp:taxon-name-part taxon-name-part-type="genus" reg="Endogone">Endogone</tp:taxon-name-part></tp:taxon-name></italic> that are saprotrophic or potentially ectomycorrhizal (/endogone2 and /endogone3 lineages, <italic>sensu</italic><xref ref-type="bibr" rid="B87">Tedersoo and Smith (2017)</xref>) and four closely-related genus-level taxa.</p></tp:treatment-sec><ref-list><ref id="B87"><mixed-citation xmlns:xlink="http://www.w3.org/1999/xlink" xlink:type="simple"><person-group><name name-style="western"><surname>Tedersoo</surname><given-names>L</given-names></name><name name-style="western"><surname>Smith</surname><given-names>ME</given-names></name></person-group> (<year>2017</year>) <article-title>Ectomycorrhizal fungal lineages: Detection of four new groups and notes on consistent recognition of ectomycorrhizal taxa in high-throughput sequencing studies.</article-title><source>Ecological Studies</source><volume>230</volume>: <fpage>125</fpage>–<lpage>142</lpage>. <ext-link xlink:href="10.1007/978-3-319-56363-3_6" ext-link-type="doi" xlink:type="simple">https://doi.org/10.1007/978-3-319-56363-3_6</ext-link></mixed-citation></ref></ref-list></tp:taxon-treatment>
