# Supplementary material for: ﻿Phylogenetic classification of arbuscular mycorrhizal fungi: new species and higher-ranking taxa in Glomeromycota and Mucoromycota (class Endogonomycetes)
Source: MycoKeys. 2024 Aug 9;107:273–325. doi: 10.3897/mycokeys.107.125549 (PMC11336396; doi:10.3897/mycokeys.107.125549)
Supplement: XML Treatment for Vinositunicaceae [file mycokeys.107.125549-treatment77.xml]

<!DOCTYPE tp:taxon-treatment
  PUBLIC "-//TaxonX//DTD Taxonomic Treatment Publishing DTD v0 20100105//EN" "tax-treatment-NSO.dtd">
<tp:taxon-treatment xmlns:tp="http://www.plazi.org/taxpub"><tp:treatment-meta><kwd-group><label>Taxon classification</label><kwd>
                <named-content content-type="kingdom">Fungi</named-content>
              </kwd><kwd>
                <named-content content-type="order">Endogonales</named-content>
              </kwd></kwd-group><mixed-citation publication-type="journal"><person-group><name><surname>Tedersoo</surname><given-names>Leho</given-names></name><name><surname>Magurno</surname><given-names>Franco</given-names></name><name><surname>Alkahtani</surname><given-names>Saad</given-names></name><name><surname>Mikryukov</surname><given-names>Vladimir</given-names></name></person-group><article-title>﻿Phylogenetic classification of arbuscular mycorrhizal fungi: new species and higher-ranking taxa in <tp:taxon-name><tp:taxon-name-part taxon-name-part-type="genus" reg="Glomeromycota">Glomeromycota</tp:taxon-name-part></tp:taxon-name> and <tp:taxon-name><tp:taxon-name-part taxon-name-part-type="division">Mucoromycota</tp:taxon-name-part></tp:taxon-name> (class <tp:taxon-name><tp:taxon-name-part taxon-name-part-type="order">Endogonomycetes</tp:taxon-name-part></tp:taxon-name>)</article-title><source>MycoKeys</source><day>09</day><month>08</month><year>2024</year><volume>107</volume><fpage>273</fpage><lpage>325</lpage><pub-id pub-id-type="doi">10.3897/mycokeys.107.125549</pub-id></mixed-citation></tp:treatment-meta><tp:nomenclature><label>﻿</label><tp:taxon-name>
              <object-id xmlns:xlink="http://www.w3.org/1999/xlink" content-type="arpha" xlink:type="simple">B3DEA742-7B7D-587B-839E-1117637F08A0</object-id>
              <tp:taxon-name-part taxon-name-part-type="family">Vinositunicaceae</tp:taxon-name-part>
              <object-id xmlns:xlink="http://www.w3.org/1999/xlink" content-type="mycobank" xlink:type="simple">853693</object-id>
            </tp:taxon-name><tp:taxon-authority>Tedersoo</tp:taxon-authority><tp:taxon-status xmlns:xlink="http://www.w3.org/1999/xlink" xlink:type="simple">fam. nov.</tp:taxon-status></tp:nomenclature><tp:treatment-sec sec-type="type genus" id="SECID0EE4EK"><title>Type genus.</title><p><italic><tp:taxon-name><tp:taxon-name-part taxon-name-part-type="genus" reg="Vinositunica">Vinositunica</tp:taxon-name-part></tp:taxon-name></italic> Koh.Yamam., Degawa &amp; A.Yamada.</p></tp:treatment-sec><tp:treatment-sec sec-type="description" id="SECID0ER4EK"><title>Description.</title><p>Fruiting bodies epigeous or semi-hypogeous, reniform or irregular, often with a short stipe-like sterile base, 2–20 mm in diam. Peridium white, partly purple, in a single layer, composed of coenocytic aseptate hyphae. Gleba pale yellow to purplish-grey, composed of numerous radially or randomly distributed chlamydospores. Chlamydospores granular, with yellow contents, broadly ellipsoid, 50–700 μm diam, terminal on single subtending hypha. Cell wall composed of purplish to vinaceous outer layer and colourless inner layer.</p></tp:treatment-sec><tp:treatment-sec sec-type="notes" id="SECID0EW4EK"><title>Notes.</title><p><tp:taxon-name><tp:taxon-name-part taxon-name-part-type="family">Vinositunicaceae</tp:taxon-name-part></tp:taxon-name> includes the genus <italic><tp:taxon-name><tp:taxon-name-part taxon-name-part-type="genus" reg="Vinositunica">Vinositunica</tp:taxon-name-part></tp:taxon-name></italic>. This group has not been found from root or soil <abbrev xmlns:xlink="http://www.w3.org/1999/xlink" xlink:title="environmental DNA" id="ABBRID0EI5EK" xlink:type="simple">eDNA</abbrev> samples thus far, and <abbrev xmlns:xlink="http://www.w3.org/1999/xlink" xlink:title="internal transcribed spacer" id="ABBRID0EM5EK" xlink:type="simple">ITS</abbrev> sequences are not available. Probably humus saprotrophs. Family description is adapted from <xref ref-type="bibr" rid="B106">Yamamoto et al. (2020)</xref>.</p></tp:treatment-sec><ref-list><ref id="B106"><mixed-citation xmlns:xlink="http://www.w3.org/1999/xlink" xlink:type="simple"><person-group><name name-style="western"><surname>Yamamoto</surname><given-names>K</given-names></name><name name-style="western"><surname>Degawa</surname><given-names>Y</given-names></name><name name-style="western"><surname>Yamada</surname><given-names>A</given-names></name></person-group> (<year>2020</year>) <article-title>Taxonomic study of <tp:taxon-name><tp:taxon-name-part taxon-name-part-type="family">Endogonaceae</tp:taxon-name-part></tp:taxon-name> in the Japanese islands: New species of <italic><tp:taxon-name><tp:taxon-name-part taxon-name-part-type="genus">Endogone</tp:taxon-name-part></tp:taxon-name></italic>, <italic><tp:taxon-name><tp:taxon-name-part taxon-name-part-type="genus">Jimgerdemannia</tp:taxon-name-part></tp:taxon-name></italic>, and <italic><tp:taxon-name><tp:taxon-name-part taxon-name-part-type="genus">Vinositunica</tp:taxon-name-part></tp:taxon-name></italic>, gen. nov.</article-title><source>Mycologia</source><volume>112</volume>(<issue>2</issue>): <fpage>309</fpage>–<lpage>328</lpage>. <ext-link xlink:href="10.1080/00275514.2019.1689092" ext-link-type="doi" xlink:type="simple">https://doi.org/10.1080/00275514.2019.1689092</ext-link></mixed-citation></ref></ref-list></tp:taxon-treatment>
